# Supplementary material for: Diaqua­[5,5′-dicarb­oxy-2,2′-(ethane-1,2-di­yl)bis­(1H-imidazole-4-carboxyl­ato)]cobalt(II)
Source: Acta Crystallogr Sect E Struct Rep Online. 2011 May 28;67(Pt 6):m815. doi: 10.1107/S1600536811019672 (PMC3120334; doi:10.1107/S1600536811019672)
Supplement: Supplementary file 1 [file e-67-0m815-sup1.cif]

##############################################################################
#                                                                            #
# This CIF contains the data in a paper accepted for publication in          #
# Acta Crystallographica Section E. It conforms to the requirements of       #
# Notes for Authors for Acta Crystallographica Section E, and has been       #
# peer reviewed under the auspices of the IUCr Commission on Journals.       #
#                                                                            #
# Full details of the Crystallographic Information File format               #
# are given in the paper "The Crystallographic Information File (CIF):       #
# a New Standard Archive File for Crystallography" by S. R. Hall, F. H.      #
# Allen and I. D. Brown [Acta Cryst. (1991), A47, 655-685].                  #
#                                                                            #
# The current version of the core CIF dictionary is obtainable from          #
# ftp://ftp.iucr.org/pub/cif_core.dic.                                       #
#                                                                            #
# Software is freely available for graphical display of the structure(s)     #
# in this CIF. For information consult the CIF software page                 #
# http://www.iucr.org/resources/cif/software.                                #
#                                                                            #
# This file may be used for bona fide research purposes within the           #
# scientific community so long as proper attribution is given to the journal # 
# article from which it was obtained.                                        #
#                                                                            #
##############################################################################
data_global
_audit_creation_method     'SHELXL-97'
_journal_date_recd_electronic     2011-05-04
_journal_date_accepted     2011-05-24
_journal_name_full     'Acta Crystallographica, Section E'
_journal_year     2011
_journal_volume     67
_journal_issue      6
_journal_page_first     m815
_journal_page_last     m815
_journal_paper_category     QM
_journal_coeditor_code     WM2487
_publ_contact_author_name     'Dr. Ying Wang'
_publ_contact_author_address
;
 Department of Geriatrics
 The First Affiliated Hospital
 Zhengzhou University
 Zhengzhou
 450000
 People's Republic of China
;
_publ_contact_author_email     '13623712409@139.com'
_publ_contact_author_fax     '86 371 65962746'
_publ_contact_author_phone     '86 371 65962746'
_publ_section_title
;\
Diaqua[5,5'-dicarboxy-2,2'-(ethane-1,2-diyl)bis(1<i>H</i>-imidazole-4-\
carboxylato)]cobalt(II)
;
loop_
    _publ_author_name
    _publ_author_footnote
    _publ_author_address
    'Ying Wang' ?
;
 Department of Geriatrics
 The First Affiliated Hospital
 Zhengzhou University
 Zhengzhou 450000
 People's Republic of China
;
    'Xin-Lian Gao' ?
;
 Henan University of Traditional Chinese Medicine
 Zhengzhou 450008
 People's Republic of China
;
data_I
_audit_creation_method     SHELXL-97
_chemical_name_systematic
;
Diaqua[5,5'-dicarboxy-2,2'-(ethane-1,2-diyl)bis(1<i>H</i>-imidazole-4-
carboxylato)]cobalt(II)
;
_chemical_name_common     ?
_chemical_formula_moiety     'C12 H12 Co N4 O10'
_chemical_formula_sum     'C12 H12 Co N4 O10'
_chemical_formula_iupac     '[Co (C12 H8 N4 O8) (H2 O)2]'
_chemical_formula_weight     431.19
_chemical_melting_point     ?
_symmetry_cell_setting     orthorhombic
_symmetry_space_group_name_H-M     'F d d 2'
_symmetry_space_group_name_Hall     'F 2 -2d'
loop_
    _symmetry_equiv_pos_as_xyz
    'x, y, z'
    '-x, -y, z'
    'x+1/4, -y+1/4, z+1/4'
    '-x+1/4, y+1/4, z+1/4'
    'x, y+1/2, z+1/2'
    '-x, -y+1/2, z+1/2'
    'x+1/4, -y+3/4, z+3/4'
    '-x+1/4, y+3/4, z+3/4'
    'x+1/2, y, z+1/2'
    '-x+1/2, -y, z+1/2'
    'x+3/4, -y+1/4, z+3/4'
    '-x+3/4, y+1/4, z+3/4'
    'x+1/2, y+1/2, z'
    '-x+1/2, -y+1/2, z'
    'x+3/4, -y+3/4, z+1/4'
    '-x+3/4, y+3/4, z+1/4'
_cell_length_a     24.683(5)
_cell_length_b     27.885(6)
_cell_length_c     8.7340(17)
_cell_angle_alpha     90.00
_cell_angle_beta     90.00
_cell_angle_gamma     90.00
_cell_volume     6012(2)
_cell_formula_units_Z     16
_cell_measurement_theta_min     2.5792
_cell_measurement_theta_max     27.8167
_cell_measurement_temperature     293(2)
_exptl_crystal_description     Prism
_exptl_crystal_colour     Red
_exptl_crystal_size_max     0.18
_exptl_crystal_size_mid     0.14
_exptl_crystal_size_min     0.09
_exptl_crystal_density_diffrn     1.906
_exptl_crystal_density_meas     ?
_exptl_crystal_density_method     'not measured'
_exptl_crystal_F_000     3504
_exptl_absorpt_coefficient_mu     1.213
_exptl_absorpt_correction_type     multi-scan
_exptl_absorpt_process_details     '(CrystalClear; Rigaku/MSC, 2006)'
_exptl_absorpt_correction_T_min     0.8112
_exptl_absorpt_correction_T_max     0.8986
_exptl_special_details
;
;
_diffrn_ambient_temperature     293(2)
_diffrn_radiation_type     MoK\a
_diffrn_radiation_wavelength     0.71073
_diffrn_radiation_source     'fine-focus sealed tube'
_diffrn_radiation_monochromator     graphite
_diffrn_measurement_device_type     'Rigaku Saturn CCD'
_diffrn_measurement_method     \w
_diffrn_detector_area_resol_mean     28.5714
_diffrn_reflns_number     7187
_diffrn_reflns_av_R_equivalents     0.0457
_diffrn_reflns_av_sigmaI/netI     0.0694
_diffrn_reflns_theta_min     2.20
_diffrn_reflns_theta_max     26.00
_diffrn_reflns_theta_full     26.00
_diffrn_measured_fraction_theta_max     0.994
_diffrn_measured_fraction_theta_full     0.994
_diffrn_reflns_limit_h_min     -30
_diffrn_reflns_limit_h_max     11
_diffrn_reflns_limit_k_min     -31
_diffrn_reflns_limit_k_max     33
_diffrn_reflns_limit_l_min     -10
_diffrn_reflns_limit_l_max     10
_diffrn_standards_number     0
_diffrn_standards_interval_count     .
_diffrn_standards_interval_time     .
_diffrn_standards_decay_%     ?
_refine_special_details
;
Refinement of <i>F</i>^2^ against ALL reflections. The weighted <i>R</i>-factor
<i>wR</i> and goodness of fit <i>S</i> are based on <i>F</i>^2^, conventional
<i>R</i>-factors <i>R</i> are based on <i>F</i>, with <i>F</i> set to zero for
negative <i>F</i>^2^. The threshold expression of <i>F</i>^2^ >
\s(<i>F</i>^2^) is used only for calculating <i>R</i>-factors(gt) <i>etc</i>.
and is not relevant to the choice of reflections for refinement.
<i>R</i>-factors based on <i>F</i>^2^ are statistically about twice as large
as those based on <i>F</i>, and <i>R</i>- factors based on ALL data will be
even larger.
;
_reflns_number_total     2693
_reflns_number_gt     2223
_reflns_threshold_expression     I>2\s(I)
_refine_ls_structure_factor_coef     Fsqd
_refine_ls_matrix_type     full
_refine_ls_R_factor_all     0.0587
_refine_ls_R_factor_gt     0.0466
_refine_ls_wR_factor_gt     0.0737
_refine_ls_wR_factor_ref     0.0794
_refine_ls_goodness_of_fit_ref     1.012
_refine_ls_restrained_S_all     1.012
_refine_ls_number_reflns     2693
_refine_ls_number_parameters     245
_refine_ls_number_restraints     1
_refine_ls_hydrogen_treatment     constr
_refine_ls_weighting_scheme     calc
_refine_ls_weighting_details
         'calc w=1/[\s^2^(Fo^2^)+(0.0302P)^2^+0.0000P] where P=(Fo^2^+2Fc^2^)/3'
_atom_sites_solution_hydrogens     geom
_atom_sites_solution_primary     direct
_atom_sites_solution_secondary     difmap
_refine_ls_shift/su_max     0.000
_refine_ls_shift/su_mean     0.000
_refine_diff_density_max     0.368
_refine_diff_density_min     -0.351
_refine_ls_extinction_method     none
_refine_ls_extinction_coef     ?
_refine_ls_abs_structure_details     'Flack (1983), 1126 Friedel pairs'
_refine_ls_abs_structure_Flack     0.20(2)
loop_
    _atom_type_symbol
    _atom_type_description
    _atom_type_scat_dispersion_real
    _atom_type_scat_dispersion_imag
    _atom_type_scat_source
    'C' 'C' 0.0033 0.0016
                         'International Tables Vol C Tables 4.2.6.8 and 6.1.1.4'
    'H' 'H' 0.0000 0.0000
                         'International Tables Vol C Tables 4.2.6.8 and 6.1.1.4'
    'N' 'N' 0.0061 0.0033
                         'International Tables Vol C Tables 4.2.6.8 and 6.1.1.4'
    'O' 'O' 0.0106 0.0060
                         'International Tables Vol C Tables 4.2.6.8 and 6.1.1.4'
    'Co' 'Co' 0.3494 0.9721
                         'International Tables Vol C Tables 4.2.6.8 and 6.1.1.4'
_computing_data_collection     'CrystalClear (Rigaku/MSC, 2006)'
_computing_cell_refinement     'CrystalClear (Rigaku/MSC, 2006)'
_computing_data_reduction     'CrystalClear (Rigaku/MSC, 2006)'
_computing_structure_solution     'SHELXS97 (Sheldrick, 2008)'
_computing_structure_refinement     'SHELXL97 (Sheldrick, 2008)'
_computing_molecular_graphics     'XP in SHELXTL (Sheldrick, 2008)'
_computing_publication_material     'SHELXTL (Sheldrick, 2008)'
loop_
    _atom_site_type_symbol
    _atom_site_label
    _atom_site_fract_x
    _atom_site_fract_y
    _atom_site_fract_z
    _atom_site_U_iso_or_equiv
    _atom_site_adp_type
    _atom_site_calc_flag
    _atom_site_refinement_flags
    _atom_site_occupancy
    _atom_site_symmetry_multiplicity
    _atom_site_disorder_assembly
    _atom_site_disorder_group
    Co Co1 0.15380(3) 0.073588(18) 0.83795(11) 0.02698(17) Uani d . 1 1 . .
    N N1 0.17562(18) 0.12247(13) 0.6742(5) 0.0234(9) Uani d . 1 1 . .
    N N2 0.19660(17) 0.17992(13) 0.5122(5) 0.0266(11) Uani d . 1 1 . .
    H H2A 0.2014 0.2082 0.4751 0.032 Uiso calc R 1 1 . .
    N N3 0.13408(17) 0.12246(13) 1.0033(5) 0.0246(10) Uani d . 1 1 . .
    N N4 0.11839(17) 0.17995(13) 1.1637(5) 0.0238(11) Uani d . 1 1 . .
    H H4A 0.1174 0.2081 1.2039 0.029 Uiso calc R 1 1 . .
    O O1 0.18202(16) 0.02761(10) 0.6567(4) 0.0338(9) Uani d . 1 1 . .
    O O2 0.21834(16) 0.02922(12) 0.4193(4) 0.0447(11) Uani d . 1 1 . .
    O O3 0.24378(15) 0.09236(12) 0.2360(4) 0.0375(9) Uani d . 1 1 . .
    H H3 0.2268 0.0720 0.2902 0.045 Uiso d R 1 1 . .
    O O4 0.24502(15) 0.17202(12) 0.2168(4) 0.0381(9) Uani d . 1 1 . .
    O O5 0.11949(15) 0.02774(11) 1.0134(4) 0.0329(9) Uani d . 1 1 . .
    O O6 0.07457(15) 0.03203(11) 1.2358(4) 0.0366(10) Uani d . 1 1 . .
    O O7 0.05925(15) 0.09672(12) 1.4375(4) 0.0377(10) Uani d . 1 1 . .
    H H7 0.0609 0.0725 1.3788 0.045 Uiso d R 1 1 . .
    O O8 0.06967(16) 0.17524(12) 1.4593(5) 0.0422(10) Uani d . 1 1 . .
    O O9 0.07403(15) 0.07148(10) 0.7490(4) 0.0338(9) Uani d . 1 1 . .
    H H1W 0.0467 0.0730 0.8078 0.041 Uiso d R 1 1 . .
    H H2W 0.0669 0.0888 0.6714 0.041 Uiso d R 1 1 . .
    O O10 0.22935(16) 0.06549(14) 0.9300(5) 0.0521(12) Uani d . 1 1 . .
    H H3W 0.2464 0.0581 1.0112 0.062 Uiso d R 1 1 . .
    H H4W 0.2547 0.0804 0.8846 0.062 Uiso d R 1 1 . .
    C C1 0.1996(2) 0.04938(18) 0.5417(6) 0.0318(13) Uani d . 1 1 . .
    C C2 0.1972(2) 0.10239(16) 0.5440(6) 0.0263(12) Uani d . 1 1 . .
    C C3 0.2095(2) 0.13797(16) 0.4409(5) 0.0229(11) Uani d . 1 1 . .
    C C4 0.2348(2) 0.13487(19) 0.2884(6) 0.0317(13) Uani d . 1 1 . .
    C C5 0.1748(2) 0.16963(16) 0.6526(6) 0.0236(12) Uani d . 1 1 . .
    C C6 0.1512(2) 0.20512(18) 0.7602(6) 0.0331(14) Uani d . 1 1 . .
    H H6A 0.1122 0.2012 0.7587 0.040 Uiso calc R 1 1 . .
    H H6B 0.1590 0.2369 0.7208 0.040 Uiso calc R 1 1 . .
    C C7 0.1698(2) 0.20335(17) 0.9274(6) 0.0300(13) Uani d . 1 1 . .
    H H7A 0.2079 0.1949 0.9295 0.036 Uiso calc R 1 1 . .
    H H7B 0.1664 0.2352 0.9708 0.036 Uiso calc R 1 1 . .
    C C8 0.1398(2) 0.16921(17) 1.0263(6) 0.0257(12) Uani d . 1 1 . .
    C C9 0.09834(19) 0.13883(16) 1.2301(6) 0.0244(11) Uani d . 1 1 . .
    C C10 0.0749(2) 0.13908(18) 1.3862(6) 0.0278(12) Uani d . 1 1 . .
    C C11 0.1094(2) 0.10327(15) 1.1278(5) 0.0216(12) Uani d . 1 1 . .
    C C12 0.1005(2) 0.05041(17) 1.1266(6) 0.0291(14) Uani d . 1 1 . .
loop_
    _atom_site_aniso_label
    _atom_site_aniso_U_11
    _atom_site_aniso_U_22
    _atom_site_aniso_U_33
    _atom_site_aniso_U_12
    _atom_site_aniso_U_13
    _atom_site_aniso_U_23
    Co1 0.0348(4) 0.0239(3) 0.0222(3) 0.0011(4) 0.0053(3) -0.0014(3)
    N1 0.031(2) 0.020(2) 0.019(2) 0.0002(18) 0.0058(19) 0.0023(17)
    N2 0.031(3) 0.025(2) 0.024(3) -0.0094(19) 0.008(2) 0.005(2)
    N3 0.032(3) 0.021(2) 0.022(2) 0.0027(18) -0.001(2) 0.0001(19)
    N4 0.032(3) 0.018(2) 0.022(3) -0.0025(18) 0.000(2) 0.0005(18)
    O1 0.050(3) 0.0237(18) 0.027(2) -0.0017(17) 0.0098(19) -0.0023(17)
    O2 0.067(3) 0.039(2) 0.028(2) 0.0071(19) 0.017(2) -0.0122(18)
    O3 0.044(3) 0.048(2) 0.021(2) 0.0008(18) 0.0092(18) -0.0042(18)
    O4 0.032(2) 0.053(2) 0.029(2) 0.0013(18) 0.0013(19) 0.0115(19)
    O5 0.044(3) 0.0230(18) 0.032(2) -0.0022(17) 0.001(2) -0.0014(18)
    O6 0.050(3) 0.0273(18) 0.032(2) -0.0022(17) 0.0041(19) 0.0078(18)
    O7 0.047(3) 0.044(2) 0.022(2) -0.0041(19) 0.0046(19) -0.0017(18)
    O8 0.055(3) 0.042(2) 0.030(2) -0.0036(18) 0.015(2) -0.0133(19)
    O9 0.032(2) 0.0422(19) 0.028(2) 0.0034(16) 0.0054(17) 0.0032(19)
    O10 0.045(3) 0.077(3) 0.034(3) 0.012(2) -0.005(2) -0.006(2)
    C1 0.035(3) 0.034(3) 0.027(3) 0.001(2) -0.002(2) -0.011(3)
    C2 0.024(3) 0.025(3) 0.029(3) -0.001(2) 0.004(2) -0.001(2)
    C3 0.025(3) 0.028(3) 0.016(3) 0.000(2) 0.001(2) -0.003(2)
    C4 0.027(3) 0.046(3) 0.023(3) 0.006(3) -0.005(2) -0.002(3)
    C5 0.026(3) 0.026(3) 0.018(3) 0.004(2) 0.006(2) 0.000(2)
    C6 0.044(4) 0.025(3) 0.030(3) 0.006(2) 0.016(3) 0.003(2)
    C7 0.041(4) 0.023(3) 0.025(3) -0.008(2) 0.004(3) 0.000(2)
    C8 0.037(3) 0.026(3) 0.014(3) 0.005(2) 0.001(2) 0.002(2)
    C9 0.030(3) 0.023(3) 0.020(3) 0.001(2) -0.002(2) 0.005(2)
    C10 0.023(3) 0.035(3) 0.025(3) -0.002(2) 0.004(2) 0.001(3)
    C11 0.032(3) 0.019(2) 0.014(3) 0.000(2) 0.001(2) 0.004(2)
    C12 0.030(3) 0.031(3) 0.027(4) 0.002(2) -0.002(3) 0.002(3)
_geom_special_details
;
All e.s.d.'s (except the e.s.d. in the dihedral angle between two l.s. planes)
are estimated using the full covariance matrix. The cell e.s.d.'s are taken
into account individually in the estimation of e.s.d.'s in distances, angles
and torsion angles; correlations between e.s.d.'s in cell parameters are only
used when they are defined by crystal symmetry. An approximate (isotropic)
treatment of cell e.s.d.'s is used for estimating e.s.d.'s involving l.s.
planes.
;
loop_
    _geom_bond_atom_site_label_1
    _geom_bond_atom_site_label_2
    _geom_bond_site_symmetry_2
    _geom_bond_distance
    _geom_bond_publ_flag
    Co1 O10 . 2.043(4) y
    Co1 N3 . 2.044(4) y
    Co1 N1 . 2.048(4) y
    Co1 O9 . 2.118(4) y
    Co1 O1 . 2.153(3) y
    Co1 O5 . 2.168(4) y
    N1 C5 . 1.329(6) ?
    N1 C2 . 1.375(6) ?
    N2 C3 . 1.363(6) ?
    N2 C5 . 1.370(6) ?
    N2 H2A . 0.8600 ?
    N3 C8 . 1.327(6) ?
    N3 C11 . 1.357(6) ?
    N4 C8 . 1.345(6) ?
    N4 C9 . 1.377(6) ?
    N4 H4A . 0.8600 ?
    O1 C1 . 1.252(6) ?
    O2 C1 . 1.293(6) ?
    O3 C4 . 1.290(6) ?
    O3 H3 . 0.8501 ?
    O4 C4 . 1.236(6) ?
    O5 C12 . 1.264(6) ?
    O6 C12 . 1.258(6) ?
    O7 C10 . 1.321(6) ?
    O7 H7 . 0.8501 ?
    O8 C10 . 1.200(5) ?
    O9 H1W . 0.8500 ?
    O9 H2W . 0.8498 ?
    O10 H3W . 0.8501 ?
    O10 H4W . 0.8499 ?
    C1 C2 . 1.479(7) ?
    C2 C3 . 1.374(6) ?
    C3 C4 . 1.474(7) ?
    C5 C6 . 1.484(7) ?
    C6 C7 . 1.532(6) ?
    C6 H6A . 0.9700 ?
    C6 H6B . 0.9700 ?
    C7 C8 . 1.484(7) ?
    C7 H7A . 0.9700 ?
    C7 H7B . 0.9700 ?
    C9 C11 . 1.362(6) ?
    C9 C10 . 1.481(7) ?
    C11 C12 . 1.490(6) ?
loop_
    _geom_angle_atom_site_label_1
    _geom_angle_atom_site_label_2
    _geom_angle_atom_site_label_3
    _geom_angle_site_symmetry_1
    _geom_angle_site_symmetry_3
    _geom_angle
    _geom_angle_publ_flag
    O10 Co1 N3 . . 90.75(16) ?
    O10 Co1 N1 . . 96.21(17) ?
    N3 Co1 N1 . . 96.43(12) ?
    O10 Co1 O9 . . 171.87(13) ?
    N3 Co1 O9 . . 93.23(14) ?
    N1 Co1 O9 . . 90.39(15) ?
    O10 Co1 O1 . . 85.88(15) ?
    N3 Co1 O1 . . 173.42(16) ?
    N1 Co1 O1 . . 78.35(15) ?
    O9 Co1 O1 . . 90.83(14) ?
    O10 Co1 O5 . . 90.76(16) ?
    N3 Co1 O5 . . 78.52(15) ?
    N1 Co1 O5 . . 171.47(16) ?
    O9 Co1 O5 . . 83.09(13) ?
    O1 Co1 O5 . . 107.14(10) ?
    C5 N1 C2 . . 106.9(4) ?
    C5 N1 Co1 . . 139.0(4) ?
    C2 N1 Co1 . . 114.1(3) ?
    C3 N2 C5 . . 108.7(4) ?
    C3 N2 H2A . . 125.6 ?
    C5 N2 H2A . . 125.6 ?
    C8 N3 C11 . . 108.3(4) ?
    C8 N3 Co1 . . 137.5(4) ?
    C11 N3 Co1 . . 114.2(3) ?
    C8 N4 C9 . . 109.4(4) ?
    C8 N4 H4A . . 125.3 ?
    C9 N4 H4A . . 125.3 ?
    C1 O1 Co1 . . 114.4(3) ?
    C4 O3 H3 . . 109.4 ?
    C12 O5 Co1 . . 113.8(3) ?
    C10 O7 H7 . . 119.6 ?
    Co1 O9 H1W . . 121.1 ?
    Co1 O9 H2W . . 118.0 ?
    H1W O9 H2W . . 106.7 ?
    Co1 O10 H3W . . 143.7 ?
    Co1 O10 H4W . . 115.7 ?
    H3W O10 H4W . . 98.3 ?
    O1 C1 O2 . . 125.2(5) ?
    O1 C1 C2 . . 117.4(4) ?
    O2 C1 C2 . . 117.4(5) ?
    C3 C2 N1 . . 109.5(4) ?
    C3 C2 C1 . . 134.7(5) ?
    N1 C2 C1 . . 115.7(4) ?
    N2 C3 C2 . . 105.6(4) ?
    N2 C3 C4 . . 124.2(4) ?
    C2 C3 C4 . . 130.1(5) ?
    O4 C4 O3 . . 123.8(5) ?
    O4 C4 C3 . . 119.7(5) ?
    O3 C4 C3 . . 116.6(5) ?
    N1 C5 N2 . . 109.2(4) ?
    N1 C5 C6 . . 125.2(5) ?
    N2 C5 C6 . . 125.5(4) ?
    C5 C6 C7 . . 117.7(5) ?
    C5 C6 H6A . . 107.9 ?
    C7 C6 H6A . . 107.9 ?
    C5 C6 H6B . . 107.9 ?
    C7 C6 H6B . . 107.9 ?
    H6A C6 H6B . . 107.2 ?
    C8 C7 C6 . . 115.2(5) ?
    C8 C7 H7A . . 108.5 ?
    C6 C7 H7A . . 108.5 ?
    C8 C7 H7B . . 108.5 ?
    C6 C7 H7B . . 108.5 ?
    H7A C7 H7B . . 107.5 ?
    N3 C8 N4 . . 108.2(4) ?
    N3 C8 C7 . . 126.5(5) ?
    N4 C8 C7 . . 125.0(4) ?
    C11 C9 N4 . . 104.9(4) ?
    C11 C9 C10 . . 133.3(5) ?
    N4 C9 C10 . . 121.6(5) ?
    O8 C10 O7 . . 122.7(5) ?
    O8 C10 C9 . . 122.4(5) ?
    O7 C10 C9 . . 115.0(4) ?
    N3 C11 C9 . . 109.2(4) ?
    N3 C11 C12 . . 116.8(4) ?
    C9 C11 C12 . . 134.0(5) ?
    O6 C12 O5 . . 125.3(5) ?
    O6 C12 C11 . . 118.2(5) ?
    O5 C12 C11 . . 116.5(4) ?
loop_
    _geom_torsion_atom_site_label_1
    _geom_torsion_atom_site_label_2
    _geom_torsion_atom_site_label_3
    _geom_torsion_atom_site_label_4
    _geom_torsion_site_symmetry_1
    _geom_torsion_site_symmetry_2
    _geom_torsion_site_symmetry_3
    _geom_torsion_site_symmetry_4
    _geom_torsion
    _geom_torsion_publ_flag
    O10 Co1 N1 C5 . . . . -98.6(6) ?
    N3 Co1 N1 C5 . . . . -7.2(6) ?
    O9 Co1 N1 C5 . . . . 86.1(5) ?
    O1 Co1 N1 C5 . . . . 176.9(6) ?
    O10 Co1 N1 C2 . . . . 82.6(3) ?
    N3 Co1 N1 C2 . . . . 174.1(3) ?
    O9 Co1 N1 C2 . . . . -92.6(3) ?
    O1 Co1 N1 C2 . . . . -1.9(3) ?
    O10 Co1 N3 C8 . . . . 85.1(6) ?
    N1 Co1 N3 C8 . . . . -11.2(6) ?
    O9 Co1 N3 C8 . . . . -102.0(5) ?
    O5 Co1 N3 C8 . . . . 175.7(6) ?
    O10 Co1 N3 C11 . . . . -92.9(4) ?
    N1 Co1 N3 C11 . . . . 170.8(3) ?
    O9 Co1 N3 C11 . . . . 80.0(3) ?
    O5 Co1 N3 C11 . . . . -2.2(3) ?
    O10 Co1 O1 C1 . . . . -95.3(4) ?
    N1 Co1 O1 C1 . . . . 2.0(4) ?
    O9 Co1 O1 C1 . . . . 92.2(4) ?
    O5 Co1 O1 C1 . . . . 175.2(3) ?
    O10 Co1 O5 C12 . . . . 95.0(4) ?
    N3 Co1 O5 C12 . . . . 4.4(4) ?
    O9 Co1 O5 C12 . . . . -90.3(4) ?
    O1 Co1 O5 C12 . . . . -179.1(3) ?
    Co1 O1 C1 O2 . . . . -179.7(4) ?
    Co1 O1 C1 C2 . . . . -1.7(6) ?
    C5 N1 C2 C3 . . . . -0.2(6) ?
    Co1 N1 C2 C3 . . . . 178.9(3) ?
    C5 N1 C2 C1 . . . . -177.5(4) ?
    Co1 N1 C2 C1 . . . . 1.7(5) ?
    O1 C1 C2 C3 . . . . -176.3(6) ?
    O2 C1 C2 C3 . . . . 1.9(9) ?
    O1 C1 C2 N1 . . . . 0.1(7) ?
    O2 C1 C2 N1 . . . . 178.3(5) ?
    C5 N2 C3 C2 . . . . -2.5(6) ?
    C5 N2 C3 C4 . . . . -178.9(5) ?
    N1 C2 C3 N2 . . . . 1.7(6) ?
    C1 C2 C3 N2 . . . . 178.3(5) ?
    N1 C2 C3 C4 . . . . 177.8(5) ?
    C1 C2 C3 C4 . . . . -5.7(10) ?
    N2 C3 C4 O4 . . . . -0.8(8) ?
    C2 C3 C4 O4 . . . . -176.2(5) ?
    N2 C3 C4 O3 . . . . -179.1(4) ?
    C2 C3 C4 O3 . . . . 5.5(8) ?
    C2 N1 C5 N2 . . . . -1.4(6) ?
    Co1 N1 C5 N2 . . . . 179.8(4) ?
    C2 N1 C5 C6 . . . . 175.6(5) ?
    Co1 N1 C5 C6 . . . . -3.3(9) ?
    C3 N2 C5 N1 . . . . 2.5(6) ?
    C3 N2 C5 C6 . . . . -174.4(5) ?
    N1 C5 C6 C7 . . . . 52.6(8) ?
    N2 C5 C6 C7 . . . . -131.0(5) ?
    C5 C6 C7 C8 . . . . -85.6(5) ?
    C11 N3 C8 N4 . . . . -0.7(6) ?
    Co1 N3 C8 N4 . . . . -178.7(4) ?
    C11 N3 C8 C7 . . . . 173.0(5) ?
    Co1 N3 C8 C7 . . . . -5.0(9) ?
    C9 N4 C8 N3 . . . . -0.1(6) ?
    C9 N4 C8 C7 . . . . -173.9(5) ?
    C6 C7 C8 N3 . . . . 56.8(8) ?
    C6 C7 C8 N4 . . . . -130.5(5) ?
    C8 N4 C9 C11 . . . . 0.9(5) ?
    C8 N4 C9 C10 . . . . 176.7(5) ?
    C11 C9 C10 O8 . . . . 178.3(5) ?
    N4 C9 C10 O8 . . . . 3.8(8) ?
    C11 C9 C10 O7 . . . . -3.0(8) ?
    N4 C9 C10 O7 . . . . -177.4(4) ?
    C8 N3 C11 C9 . . . . 1.2(6) ?
    Co1 N3 C11 C9 . . . . 179.8(3) ?
    C8 N3 C11 C12 . . . . -178.4(4) ?
    Co1 N3 C11 C12 . . . . 0.2(5) ?
    N4 C9 C11 N3 . . . . -1.3(5) ?
    C10 C9 C11 N3 . . . . -176.4(5) ?
    N4 C9 C11 C12 . . . . 178.2(5) ?
    C10 C9 C11 C12 . . . . 3.1(10) ?
    Co1 O5 C12 O6 . . . . 173.6(4) ?
    Co1 O5 C12 C11 . . . . -5.6(6) ?
    N3 C11 C12 O6 . . . . -175.4(5) ?
    C9 C11 C12 O6 . . . . 5.1(8) ?
    N3 C11 C12 O5 . . . . 3.8(7) ?
    C9 C11 C12 O5 . . . . -175.6(5) ?
loop_
    _geom_hbond_atom_site_label_D
    _geom_hbond_atom_site_label_H
    _geom_hbond_atom_site_label_A
    _geom_hbond_site_symmetry_A
    _geom_hbond_distance_DH
    _geom_hbond_distance_HA
    _geom_hbond_distance_DA
    _geom_hbond_angle_DHA
    O3 H3 O2 . 0.85 1.65 2.461(5) 157
    O7 H7 O6 . 0.85 1.72 2.550(5) 166
    O10 H3W O3 1_556 0.85 2.18 2.799(5) 129
    N2 H2A O6 4_554 0.86 2.16 2.904(5) 145
    N4 H4A O5 4 0.86 2.04 2.878(5) 166
    O9 H1W O4 11_455 0.85 1.89 2.730(5) 170
    O9 H2W O7 1_554 0.85 2.06 2.834(5) 150
    O10 H4W O8 3_554 0.85 2.22 2.958(5) 145
