# Supplementary material for: Diaqua­[5,5′-dicarb­oxy-2,2′-(ethane-1,2-di­yl)bis­(1H-imidazole-4-carboxyl­ato)]cobalt(II)
Source: Acta Crystallogr Sect E Struct Rep Online. 2011 May 28;67(Pt 6):m815. doi: 10.1107/S1600536811019672 (PMC3120334; doi:10.1107/S1600536811019672)
Supplement: Supplementary file 2 [file e-67-0m815-Isup2.hkl]

# 
# h,k,l, Fc-squared, Fo-squared, sigma(Fo-squared) and status flag 
# 
data_I
_shelx_title ' f in Fdd2' 
_shelx_refln_list_code          4 
_shelx_F_calc_maximum      906.53 
_exptl_crystal_F_000      3504.00 
_reflns_d_resolution_high  0.8107 
 
loop_ 
 _symmetry_equiv_pos_as_xyz 
 'x, y, z' 
 '-x, -y, z' 
 'x+1/4, -y+1/4, z+1/4' 
 '-x+1/4, y+1/4, z+1/4' 
 'x, y+1/2, z+1/2' 
 '-x, -y+1/2, z+1/2' 
 'x+1/4, -y+3/4, z+3/4' 
 '-x+1/4, y+3/4, z+3/4' 
 'x+1/2, y, z+1/2' 
 '-x+1/2, -y, z+1/2' 
 'x+3/4, -y+1/4, z+3/4' 
 '-x+3/4, y+1/4, z+3/4' 
 'x+1/2, y+1/2, z' 
 '-x+1/2, -y+1/2, z' 
 'x+3/4, -y+3/4, z+1/4' 
 '-x+3/4, y+3/4, z+1/4' 
 
_cell_length_a    24.6834 
_cell_length_b    27.8855 
_cell_length_c     8.7340 
_cell_angle_alpha  90.000 
_cell_angle_beta   90.000 
_cell_angle_gamma  90.000 
 
_shelx_F_squared_multiplier     1.000 
 
loop_ 
 _refln_index_h 
 _refln_index_k 
 _refln_index_l 
 _refln_F_squared_calc 
 _refln_F_squared_meas 
 _refln_F_squared_sigma 
 _refln_observed_status 
  10   0 -10     4088.13     3896.87   1152.89 o 
   8   2 -10     1500.52     1129.47    545.98 o 
  10   2 -10     5144.13     3237.80   1152.89 o 
   6   4 -10       69.47      482.71    478.03 o 
   8   4 -10      910.43      590.51    625.65 o 
  10   4 -10      188.06      557.46    330.40 o 
   6   6 -10      884.74      637.37    588.16 o 
   8   6 -10       43.53      508.49    365.55 o 
  10   6 -10     1154.76      678.41    694.78 o 
   4   8 -10       90.02      574.10    337.43 o 
   6   8 -10     4385.00     4412.39   1919.14 o 
   8   8 -10     2337.19     1288.80    892.79 o 
   9   1  -9     6375.75     7121.43   1858.22 o 
  11   1  -9     1626.65     2226.76    589.49 o 
  13   1  -9     5625.50     3644.33   1155.71 o 
  15   1  -9     2928.47     2521.39    983.89 o 
   7   3  -9     6140.55     5907.40    995.89 o 
   9   3  -9     3567.77     3935.45    831.74 o 
  11   3  -9     8735.94     6898.12   1976.25 o 
  13   3  -9     2021.41     1612.26   1200.93 o 
  15   3  -9     6114.77     4799.20   1549.45 o 
   7   5  -9     6089.37     6797.84   2633.84 o 
   9   5  -9     1807.93      798.60    433.56 o 
  11   5  -9     3805.83     3778.02   1175.50 o 
  13   5  -9     9730.26     9195.56   2513.10 o 
  15   5  -9      921.66      749.68    490.39 o 
   5   7  -9      749.99      742.82    276.51 o 
   7   7  -9     4213.73     4592.82   1621.55 o 
   9   7  -9     3215.58     3449.30   1087.28 o 
  11   7  -9     3008.21     2210.62    745.16 o 
  13   7  -9     5256.38     5063.47   1144.94 o 
  15   7  -9      233.44      819.14    375.21 o 
   5   9  -9    18810.63    15681.20   2008.19 o 
   7   9  -9     2010.12     2451.07    710.01 o 
   9   9  -9     1570.24     1729.34    932.62 o 
  11   9  -9     1007.65     1254.99    489.71 o 
  13   9  -9      211.42      518.72    326.46 o 
   3  11  -9     9226.41     7001.71   1881.65 o 
   5  11  -9     5184.17     4100.73   1391.91 o 
   7  11  -9     2052.13     2174.56    946.68 o 
  11  11  -9     1340.13     2987.68   1560.62 o 
  13  11  -9      119.74     1120.09    349.15 o 
  11  13  -9     9488.30    12121.76   1736.37 o 
   8   0  -8     7029.16     8520.15   2108.95 o 
  12   0  -8    17515.84    15878.03   2188.62 o 
  16   0  -8    11828.27    14176.81   1848.84 o 
  20   0  -8     9430.15     7336.79   3817.20 o 
   8   2  -8     7536.39     8103.05   2633.84 o 
  10   2  -8    11695.57    13164.29   2091.40 o 
  12   2  -8    11122.52    12943.75   1854.70 o 
  14   2  -8     3969.67     5750.31   1515.79 o 
  16   2  -8      884.92      682.23    366.72 o 
  18   2  -8      503.43      327.07    341.64 o 
  20   2  -8     2233.71     1536.91    918.36 o 
   8   4  -8     3139.55     2364.36    752.19 o 
  10   4  -8     1585.29     1464.14    538.62 o 
  12   4  -8      242.01        0.00    419.22 o 
  14   4  -8     7625.63     8195.03   1873.33 o 
  16   4  -8     1335.96      962.01    510.47 o 
  18   4  -8     6868.39     7401.93   2287.00 o 
  20   4  -8     1846.46     1157.58   1462.20 o 
   6   6  -8    33872.77    35948.18   1776.20 o 
   8   6  -8     3331.39     3079.06   1314.58 o 
  10   6  -8    12386.92    13015.32   1382.20 o 
  12   6  -8     5710.78     7323.91   1656.22 o 
  14   6  -8     3069.68     2935.82    863.21 o 
  16   6  -8      325.11      281.60    238.55 o 
  18   6  -8      895.64      362.33    368.45 o 
   6   8  -8      828.84     1511.41    705.33 o 
   8   8  -8     4463.34     4044.49   1478.61 o 
  10   8  -8     4021.03     3702.72    818.30 o 
  12   8  -8     8453.32     8739.93   1825.27 o 
  14   8  -8      538.47      455.50    335.77 o 
  16   8  -8     2060.79     2195.41   1309.89 o 
  18   8  -8      115.36        0.00    251.85 o 
   4  10  -8    12019.50    10392.42   2120.66 o 
   6  10  -8     1094.43      360.86    538.95 o 
   8  10  -8    11817.18    11821.82   2151.13 o 
  10  10  -8      115.48      146.73    348.04 o 
  12  10  -8    13044.14    13194.57   1568.69 o 
  14  10  -8       55.86      610.88    399.95 o 
  16  10  -8      184.10      702.94    421.14 o 
  18  10  -8      396.64      392.76    430.52 o 
   4  12  -8     7753.67     8339.72   2291.72 o 
   6  12  -8     4420.84     3648.48   1469.23 o 
   8  12  -8     2002.18     1338.01    510.83 o 
  10  12  -8     4500.94     2950.15   1020.71 o 
  12  12  -8     6172.23     4536.57   1418.91 o 
  14  12  -8       77.00      291.03    311.06 o 
  16  12  -8     2210.01     3758.61   1586.40 o 
  10  14  -8      204.94      909.19    412.42 o 
  12  14  -8     2490.36     1898.05    902.16 o 
  14  14  -8      498.54     1359.10   1040.41 o 
  16  14  -8     1274.36     1485.64    850.61 o 
  10  16  -8     1195.07     2268.29    986.52 o 
  12  16  -8      667.24      867.01    883.41 o 
  14  16  -8      838.95      787.34    890.44 o 
  10  18  -8      335.03      374.92    588.16 o 
  12  18  -8     4189.15     3435.24   1089.62 o 
  10  20  -8      874.15     1382.53    625.65 o 
   9   1  -7     7027.20     7603.57   1736.77 o 
  11   1  -7     5677.82     5150.35   1029.47 o 
  13   1  -7    17470.33    15270.35   1623.46 o 
  15   1  -7      330.69      520.90    319.86 o 
  17   1  -7     3808.98     3739.38   1277.60 o 
  19   1  -7    11559.15     8748.04   2236.18 o 
  21   1  -7      185.33      312.09    450.20 o 
  23   1  -7     2480.39     2097.94   1141.17 o 
   7   3  -7     2758.83     2476.84    801.40 o 
   9   3  -7     3630.18     3575.53    596.82 o 
  11   3  -7      502.13      541.73    407.47 o 
  13   3  -7      589.54      354.16    415.66 o 
  15   3  -7       48.50      810.51    338.04 o 
  17   3  -7     5879.86     6081.73   1420.44 o 
  19   3  -7     1576.41     1473.83    696.23 o 
  21   3  -7     7341.53     5643.80   1932.37 o 
   7   5  -7     8924.06     8004.63   2207.37 o 
   9   5  -7    19403.27    18047.88    903.95 o 
  11   5  -7       59.68      175.31    212.80 o 
  13   5  -7    10673.45    12686.96   2462.78 o 
  15   5  -7     4263.36     4424.41   1377.31 o 
  17   5  -7     3383.84     4064.70    921.88 o 
  19   5  -7     2924.82     2548.52    934.97 o 
  21   5  -7     5329.63     4031.92   1260.17 o 
   7   7  -7     1377.34     1302.86    759.22 o 
   9   7  -7    21842.47    23571.00   1094.31 o 
  11   7  -7     1235.13     1658.91    493.03 o 
  13   7  -7     3180.06     2578.77    756.94 o 
  15   7  -7     1219.25     1696.56    525.73 o 
  17   7  -7     2162.13     2191.49    793.04 o 
  19   7  -7     7656.13     6474.79   2349.24 o 
  21   7  -7      958.81     1707.79    602.03 o 
   7   9  -7    10170.48    11704.66   2795.53 o 
   9   9  -7     5028.37     4906.82   1424.71 o 
  11   9  -7     7317.12     7868.59   1642.76 o 
  13   9  -7      917.14      750.07    601.16 o 
  15   9  -7     1497.05     1384.88   1128.29 o 
  17   9  -7     5986.13     6255.97   1535.34 o 
  19   9  -7     7633.50     5695.50   1613.27 o 
  21   9  -7     2241.02     2329.72    746.53 o 
   3  11  -7      167.11      644.40    524.89 o 
   5  11  -7    45471.28    46584.31   1434.08 o 
   7  11  -7    19699.65    23219.51   1338.01 o 
   9  11  -7     1404.39     2235.48    513.18 o 
  11  11  -7    15116.82    16706.70    862.87 o 
  13  11  -7     1100.21      818.00    422.58 o 
  15  11  -7     2728.82     1813.54    589.83 o 
  17  11  -7     3660.87     1733.05    902.14 o 
  19  11  -7     4491.71     5455.06   1373.58 o 
   3  13  -7     1038.87      852.95    325.72 o 
   5  13  -7     5348.58     4836.52    923.25 o 
   7  13  -7    10476.69    10638.47   1117.74 o 
   9  13  -7    12348.75    10040.93   1293.49 o 
  11  13  -7      596.78      433.61    240.45 o 
  13  13  -7    12897.20    13374.81    883.00 o 
  15  13  -7     1103.82      761.00    388.97 o 
  17  13  -7      700.34      956.50    415.77 o 
  19  13  -7     9032.76     7220.29   1727.07 o 
   1  15  -7     3238.90     2751.00    897.47 o 
   3  15  -7      183.99      135.91    105.45 o 
  11  15  -7     2715.31     1462.20    691.27 o 
  13  15  -7     4316.70     4323.34   2429.98 o 
  15  15  -7     1809.97     1898.05    702.98 o 
  17  15  -7     1174.03     1031.04   1070.88 o 
  11  17  -7    12614.09    10647.84   3554.75 o 
  13  17  -7      536.33      550.67    489.74 o 
  15  17  -7     3050.05     3320.42   1572.34 o 
  17  17  -7      888.92     1766.83   1042.76 o 
  11  19  -7     3455.46     3716.43   1272.40 o 
  13  19  -7     8751.28     7252.44   2947.84 o 
  15  19  -7      967.91     1035.73   1227.88 o 
   9  21  -7     8896.76     7889.81   2301.10 o 
  11  21  -7      650.15     1082.59    801.40 o 
  13  21  -7     5010.20     3109.53   1752.77 o 
   9  23  -7     2188.47     1164.61    792.03 o 
  11  23  -7     1375.41      874.04    813.12 o 
  10   0  -6     6475.27     7953.08   2181.59 o 
  14   0  -6     1297.73     1096.65    377.27 o 
  18   0  -6    16245.52    15266.44   4695.92 o 
  22   0  -6     1404.95     1319.26    562.39 o 
   8   2  -6     6196.23     7592.21   2141.75 o 
  10   2  -6      622.78      451.32    228.71 o 
  12   2  -6     3620.83     2818.09    831.70 o 
  14   2  -6      260.47      491.46    371.41 o 
  16   2  -6     5876.64     5535.31   1644.42 o 
  18   2  -6     3419.84     4938.77   1149.89 o 
  20   2  -6     6600.16     6521.14   1761.79 o 
  22   2  -6      501.59      764.27    560.17 o 
  24   2  -6     1093.92     1109.14    484.71 o 
   8   4  -6    77644.49    82485.63   2598.69 o 
  10   4  -6     4051.66     3904.98    949.36 o 
  12   4  -6     4325.35     5044.56    990.70 o 
  14   4  -6     4569.72     5428.30   1069.16 o 
  16   4  -6      966.94     1122.23    595.61 o 
  18   4  -6     2607.43     3767.33    894.61 o 
  20   4  -6     4117.57     3845.46   1144.92 o 
  22   4  -6      559.90      625.63    488.55 o 
  24   4  -6     3428.38     1830.75    997.05 o 
   6   6  -6     2830.88     1234.91    695.95 o 
   8   6  -6     7208.89     7610.96   2144.10 o 
  10   6  -6     3933.44     4485.73    776.92 o 
  12   6  -6     6150.23     7983.58   1322.78 o 
  14   6  -6     3203.39     2596.07   1136.22 o 
  16   6  -6    36839.80    38148.61   1379.90 o 
  18   6  -6     3075.18     3571.99    820.75 o 
  20   6  -6    12038.89    10820.48   2739.04 o 
  22   6  -6     2922.00     2558.65    996.85 o 
  24   6  -6      741.78     1092.22    596.38 o 
   6   8  -6    17520.20    19735.06   1417.68 o 
  10   8  -6     3199.40     3886.41   1058.13 o 
  12   8  -6     6784.14     6562.15   1159.27 o 
  14   8  -6     2561.23     2823.68    751.02 o 
  16   8  -6     4128.06     4388.00   1121.92 o 
  18   8  -6      248.21      532.14    419.45 o 
  20   8  -6     1333.62     1618.28    586.65 o 
  22   8  -6     6101.78     4500.72   1098.81 o 
  24   8  -6      610.60     1096.96    506.83 o 
   0  10  -6     2944.34     1593.43   1024.01 o 
   4  10  -6     5166.65     4780.28   1520.79 o 
   6  10  -6     3137.70     3737.52    869.36 o 
   8  10  -6      974.65      942.00    438.19 o 
  10  10  -6     4311.75     3580.35    896.84 o 
  12  10  -6     1604.14     3061.24    787.59 o 
  14  10  -6    12163.45    12293.03   1128.29 o 
  16  10  -6      332.82      618.09    394.84 o 
  18  10  -6    29802.12    29756.47   1504.54 o 
  20  10  -6     1013.91      747.72    458.62 o 
  22  10  -6     3908.19     3594.66   1328.00 o 
   2  12  -6    12316.09    11665.16    689.95 o 
   4  12  -6     6504.77     4876.91   1220.85 o 
   6  12  -6    19604.09    22675.87   1398.94 o 
   8  12  -6    21568.49    21037.92    984.18 o 
  10  12  -6     6866.35     6656.75   1339.00 o 
  12  12  -6    19415.19    20323.30    965.11 o 
  14  12  -6     9016.62     8564.27   2033.08 o 
  16  12  -6     1041.94      959.47    573.93 o 
  18  12  -6      608.63     1161.58    674.01 o 
  20  12  -6     3456.39     3177.18    734.02 o 
  22  12  -6     2923.74     2437.66   1001.75 o 
   0  14  -6      263.42      227.30    180.43 o 
   2  14  -6     2172.12     1486.11    472.17 o 
   4  14  -6     9387.12     7029.83   1232.56 o 
   6  14  -6     1784.02     2017.56    829.52 o 
   8  14  -6     2085.35     2329.22    628.00 o 
  10  14  -6     3744.02     3705.00    864.67 o 
  12  14  -6     7934.68     7390.34   1588.49 o 
  14  14  -6     2737.19     2838.01    580.58 o 
  16  14  -6    14346.30    14975.03    878.43 o 
  18  14  -6      747.89      987.47    849.44 o 
  20  14  -6    10523.94     9271.30   2461.02 o 
  22  14  -6      247.31      254.52    267.13 o 
   2  16  -6     2505.14     2230.80    590.51 o 
   4  16  -6    19014.87    18319.72    501.46 o 
   6  16  -6     4891.86     3885.15   1185.70 o 
   8  16  -6    18262.99    20904.36    874.04 o 
  10  16  -6     5332.55     5308.43   1351.84 o 
  12  16  -6     7884.91     6120.65   1234.59 o 
  14  16  -6     2132.42     2165.06    633.77 o 
  16  16  -6     1690.91     1919.72    663.21 o 
  18  16  -6      505.78      754.53    424.13 o 
  20  16  -6     2780.08     3880.46   1994.13 o 
  10  18  -6     1126.03      602.22    435.85 o 
  12  18  -6     1213.79     1825.41   1110.71 o 
  14  18  -6     1716.04     2582.29   1347.38 o 
  16  18  -6      296.33      710.01    426.48 o 
  18  18  -6     3894.86     4545.95   1663.73 o 
  10  20  -6    12280.64    13555.85   4110.10 o 
  12  20  -6     1569.36     2350.30   1117.74 o 
  14  20  -6      608.17      496.77    646.74 o 
  16  20  -6      413.86      909.19    843.58 o 
  18  20  -6      961.55     1476.26   1005.27 o 
  10  22  -6     1567.80     1619.20   1054.47 o 
  12  22  -6     1885.31     1867.59    843.58 o 
  14  22  -6      347.56      829.52    780.31 o 
  16  22  -6      948.74      574.10    838.89 o 
   8  24  -6    10974.37    10200.28   3489.14 o 
  10  24  -6      366.18        9.37    309.31 o 
  12  24  -6     3308.47     3409.47   1319.26 o 
   8  26  -6     1406.03      883.41   1263.03 o 
  10  26  -6     1084.16      351.49    881.07 o 
   7   1  -5     2087.69     2640.87    529.58 o 
   9   1  -5    67422.71    66144.72   2211.97 o 
  11   1  -5    10564.29    10779.48    936.14 o 
  13   1  -5    33082.64    35807.75   1708.51 o 
  15   1  -5      578.57     1205.02    653.59 o 
  17   1  -5     2965.74     3402.19    888.06 o 
  19   1  -5     1303.00     1221.87    485.00 o 
  21   1  -5      354.38      501.47    354.57 o 
  23   1  -5     1226.78     1391.38    493.26 o 
  25   1  -5     1169.78      641.36    449.22 o 
   7   3  -5     4848.05     5410.62   1530.16 o 
   9   3  -5    25780.73    25667.24   1542.71 o 
  11   3  -5    27638.20    29910.79   1079.06 o 
  13   3  -5     6360.26     7228.23   1488.54 o 
  15   3  -5     5360.20     6502.00   1468.66 o 
  17   3  -5     7331.21     8114.43   1630.20 o 
  19   3  -5     1205.59      886.35    438.90 o 
  21   3  -5     7155.60     6635.90   1532.46 o 
  23   3  -5      271.17      603.01    473.68 o 
  25   3  -5     1422.94     2671.19    899.48 o 
   1   5  -5     4651.86     3676.91    620.95 o 
   7   5  -5    13138.03    12745.07    712.36 o 
   9   5  -5    37201.20    36202.58   1865.25 o 
  11   5  -5     5641.21     5760.87   1213.66 o 
  13   5  -5     4352.45     4539.67   1039.18 o 
  15   5  -5     9969.32    11396.93   2168.00 o 
  17   5  -5     4361.28     4805.60    776.36 o 
  19   5  -5     4504.14     3585.53    851.04 o 
  21   5  -5      829.92     1615.39    626.64 o 
  23   5  -5     1671.18     1613.04    640.49 o 
  25   5  -5     1909.88      929.38    602.01 o 
   1   7  -5     3058.08     2863.04    541.41 o 
   3   7  -5     3008.99     2605.46    429.33 o 
   5   7  -5     2522.72     2325.75    782.65 o 
   7   7  -5    12351.83    10813.47   1063.85 o 
   9   7  -5    43073.15    42571.58   1737.83 o 
  11   7  -5     3110.73     3125.23    586.89 o 
  13   7  -5     8118.66     9133.73   1485.23 o 
  15   7  -5     2524.69     2519.34    710.39 o 
  17   7  -5     2341.47     2997.60    658.77 o 
  19   7  -5     9812.54    10230.01   1525.14 o 
  21   7  -5      403.41      250.51    425.57 o 
  23   7  -5     7207.04     6796.07   1775.42 o 
  25   7  -5     1213.09      945.38    796.10 o 
   1   9  -5     3889.68     3458.75    575.27 o 
   3   9  -5    17989.20    16696.46    632.17 o 
   5   9  -5     4118.60     3231.08    345.08 o 
   7   9  -5    23285.53    23118.12    654.24 o 
   9   9  -5    42868.76    44389.88    965.44 o 
  11   9  -5    26970.80    28665.07   1209.91 o 
  13   9  -5     1318.05     2067.15    502.81 o 
  15   9  -5     6848.18     7544.95   1613.58 o 
  17   9  -5      848.17      857.78    808.43 o 
  19   9  -5     3948.87     5260.84   1077.63 o 
  21   9  -5     5705.02     4849.09   1314.39 o 
  23   9  -5       61.65      409.69    464.14 o 
  25   9  -5      926.19      983.37    497.01 o 
   1  11  -5     2858.86     2663.15    413.29 o 
   3  11  -5      621.19      547.56    136.74 o 
   5  11  -5    35596.82    35000.93    618.44 o 
   7  11  -5     7758.89     6734.19    814.02 o 
   9  11  -5    26026.14    24980.33    908.54 o 
  11  11  -5    12633.10    12653.47    700.55 o 
  13  11  -5     3549.67     3861.48    763.84 o 
  15  11  -5    15690.65    15525.38   1453.79 o 
  17  11  -5     1870.15     2429.73    840.06 o 
  19  11  -5     5271.36     5095.60   1371.11 o 
  21  11  -5    13651.58    13955.01   1652.11 o 
  23  11  -5      525.90      199.26    363.66 o 
  25  11  -5      615.14      803.68    422.45 o 
   1  13  -5     9682.45     9222.12    341.27 o 
   3  13  -5    45837.91    44456.54    945.33 o 
   5  13  -5    15855.28    14897.33    425.27 o 
   7  13  -5     9558.96     7874.78    582.08 o 
   9  13  -5    14676.15    15749.57    733.73 o 
  11  13  -5    22790.25    21181.85   1166.82 o 
  13  13  -5     1217.95     1642.92    350.22 o 
  15  13  -5     5840.18     5875.15   1339.61 o 
  17  13  -5     4972.59     5205.92   1033.58 o 
  19  13  -5    15653.63    17227.60   2755.69 o 
  21  13  -5     1544.91      730.43    429.92 o 
  23  13  -5     5345.43     5836.65   1164.24 o 
   1  15  -5    10395.30    10598.77    249.09 o 
   3  15  -5     8521.65     8126.91    379.15 o 
   5  15  -5      791.55      537.75    125.37 o 
   7  15  -5     8776.13     8807.79    422.62 o 
   9  15  -5     4478.21     5504.35   1110.71 o 
  11  15  -5     4681.09     3647.61    754.64 o 
  13  15  -5       99.60        0.00    308.72 o 
  15  15  -5     4919.01     5149.27   1372.49 o 
  17  15  -5    11482.44     9478.41   1324.13 o 
  19  15  -5    11023.55    10023.24   1586.29 o 
  21  15  -5     4992.13     2863.40   1378.35 o 
  23  15  -5     2175.83     2392.35    784.92 o 
   7  17  -5     5402.01     3967.16    576.45 o 
   9  17  -5     5742.64     5027.20   1168.12 o 
  11  17  -5      869.26      475.31    541.30 o 
  13  17  -5     1920.90     1378.91    527.74 o 
  15  17  -5     5802.36     6988.54   1293.26 o 
  17  17  -5     5428.94     4889.16   1455.17 o 
  19  17  -5     2384.71     2076.81    727.59 o 
  21  17  -5     9581.62     9195.01   2872.86 o 
   9  19  -5    14595.90    15885.06   1602.80 o 
  11  19  -5     1660.76     1584.05   1150.55 o 
  13  19  -5     3846.20     3442.27   2298.75 o 
  15  19  -5     2003.31     1839.47   1361.44 o 
  17  19  -5     3832.17     3629.73   1134.15 o 
  19  19  -5     3203.18     3524.29   2008.19 o 
  21  19  -5       83.49        0.00    461.63 o 
   9  21  -5     6595.29     7671.88   2540.11 o 
  11  21  -5      159.90      717.04    510.83 o 
  13  21  -5     2006.39     2631.50    904.50 o 
  15  21  -5      270.88     1323.95   1394.25 o 
  17  21  -5     1589.20     1591.08    813.12 o 
  19  21  -5     1516.45     1748.08    883.41 o 
   9  23  -5     2352.54        0.00    585.82 o 
  11  23  -5      223.90      871.70    611.59 o 
  13  23  -5     1574.61     1980.07    923.25 o 
  15  23  -5     1314.43     1115.40    485.06 o 
  17  23  -5      807.02      895.13    916.22 o 
   7  25  -5     4739.26     3880.46   1185.70 o 
   9  25  -5      566.47      890.44    372.58 o 
  11  25  -5     2350.66     1703.56    700.64 o 
  13  25  -5       64.46       72.64    710.01 o 
  15  25  -5     4656.26     4557.67   1649.67 o 
   7  27  -5     2600.05     2519.02   1122.43 o 
   9  27  -5     2595.75     1853.53    813.12 o 
  11  27  -5      547.13      412.42    564.73 o 
   7  29  -5     1075.71     1757.46   1159.92 o 
   0   0  -4   110720.41   120641.18   1635.61 o 
   8   0  -4    33696.79    33483.06   1110.71 o 
  12   0  -4     3859.46     3756.27   1633.26 o 
  16   0  -4    67112.80    68334.59   1961.32 o 
  20   0  -4    37639.46    39020.22   3489.14 o 
  24   0  -4     2511.13     1991.78    923.25 o 
  28   0  -4     5957.15     4642.03   2169.87 o 
   2   2  -4    24812.96    25709.69    890.70 o 
   4   2  -4    34613.11    33313.14    655.96 o 
   6   2  -4    57938.33    58674.47    997.66 o 
   8   2  -4    75633.33    73428.93    899.14 o 
  10   2  -4    12039.51    12050.98    857.71 o 
  12   2  -4     5844.51     5980.43   1528.99 o 
  14   2  -4       15.72      823.66    474.02 o 
  16   2  -4    26304.58    29094.98   1569.77 o 
  18   2  -4       84.27      570.05    401.17 o 
  20   2  -4    14082.92    14281.35   2421.77 o 
  22   2  -4     7795.21     8043.67   1640.92 o 
  24   2  -4     8230.59     9460.66   2463.85 o 
  26   2  -4      909.55      522.55    574.10 o 
  28   2  -4     6623.10     5591.12   1867.02 o 
   0   4  -4     1122.36      667.83    262.45 o 
   2   4  -4   107253.73   110839.19   1144.38 o 
   4   4  -4    21645.42    21783.78    487.50 o 
   6   4  -4    33144.88    31774.66   1200.15 o 
   8   4  -4     4635.99     5049.30    762.86 o 
  10   4  -4     9200.03     8402.40   1789.09 o 
  12   4  -4      438.21      758.43    307.96 o 
  14   4  -4    14572.17    13430.31   1128.45 o 
  16   4  -4     5585.91     6135.39   1320.40 o 
  18   4  -4    40223.03    43627.09   1691.84 o 
  20   4  -4     1876.45     2187.67    836.62 o 
  22   4  -4    15557.69    16559.14   1783.23 o 
  24   4  -4     1108.62     1197.44    497.73 o 
  26   4  -4     1147.17     1388.95    629.17 o 
  28   4  -4      987.13     1498.86    644.19 o 
   2   6  -4    17700.39    18009.31    418.11 o 
   4   6  -4    22213.82    21525.06    474.61 o 
   6   6  -4    39442.27    38998.29    781.29 o 
   8   6  -4    15962.74    14371.54    881.17 o 
  10   6  -4    12417.31    11623.16    844.55 o 
  12   6  -4      109.16      438.25    249.91 o 
  14   6  -4     4472.91     4478.40   1064.55 o 
  16   6  -4     7240.42     8284.78   2015.74 o 
  18   6  -4      325.81      318.02    440.54 o 
  20   6  -4     2859.39     2382.69    856.36 o 
  22   6  -4    10304.43    12240.59   1464.02 o 
  24   6  -4     4541.74     4062.43    939.47 o 
  26   6  -4     4102.73     4393.79   1250.27 o 
   0   8  -4    17418.73    17724.53    749.85 o 
   2   8  -4    33729.21    31407.39    583.13 o 
   4   8  -4    58343.12    56012.80    627.78 o 
   6   8  -4    14528.95    14155.96    462.76 o 
   8   8  -4    29768.43    31833.77    816.24 o 
  10   8  -4     3153.26     4859.66    879.43 o 
  12   8  -4     1310.37     1151.62    479.47 o 
  14   8  -4     5739.63     6838.02   1398.23 o 
  16   8  -4    33596.52    36585.50   1268.67 o 
  18   8  -4     6031.52     7377.32   1699.11 o 
  20   8  -4    16915.78    17228.41   1072.27 o 
  22   8  -4      634.37      672.56    756.03 o 
  24   8  -4      342.83      517.03    500.48 o 
  26   8  -4      445.06     1493.12    490.56 o 
   2  10  -4     8195.62     8709.75    432.04 o 
   4  10  -4    69820.90    71540.34    793.16 o 
   6  10  -4     1396.80     1098.27    247.79 o 
   8  10  -4    64600.00    60706.34   1070.88 o 
  10  10  -4     9649.82    10633.37    702.67 o 
  12  10  -4     7624.76     8839.79   1438.24 o 
  14  10  -4      451.48      349.88    323.38 o 
  16  10  -4     9456.68     9891.56    918.45 o 
  18  10  -4     2004.95     1732.40    767.42 o 
  20  10  -4     4371.58     5213.71   1090.64 o 
  22  10  -4       59.30      242.53    396.64 o 
  24  10  -4      343.13      125.45    402.74 o 
  26  10  -4       53.13      132.55    459.28 o 
   0  12  -4    18991.96    19003.96    599.88 o 
   2  12  -4    45304.71    45111.77    580.18 o 
   4  12  -4    57178.01    56743.75    690.36 o 
   6  12  -4     1491.31      979.21    279.45 o 
   8  12  -4     5138.44     4753.88    557.62 o 
  10  12  -4     5727.93     6158.25   1344.76 o 
  12  12  -4     3099.44     3487.34    954.29 o 
  14  12  -4     3689.86     4228.07    690.63 o 
  16  12  -4    25698.01    22934.26   1620.37 o 
  18  12  -4      716.33      497.78    262.38 o 
  20  12  -4     1806.19     1888.56    695.91 o 
  22  12  -4     1925.86     2132.80    900.99 o 
  24  12  -4      155.81      501.07    400.87 o 
  26  12  -4      779.25      449.70    603.39 o 
   2  14  -4     3507.19     3048.60    220.27 o 
   4  14  -4    12363.87    12443.62    313.87 o 
   6  14  -4    10462.16     9669.93    462.35 o 
   8  14  -4     7565.39     6872.33    606.97 o 
  10  14  -4    67396.76    68189.76   1093.28 o 
  12  14  -4      638.70      285.05    338.53 o 
  14  14  -4    11635.70    12929.12   1195.07 o 
  16  14  -4      352.33      941.74    297.93 o 
  18  14  -4     6490.38     5525.29   1282.98 o 
  20  14  -4      269.65      345.60    335.09 o 
  22  14  -4     6185.45     5503.09   1801.98 o 
  24  14  -4      387.67      488.80    341.48 o 
   4  16  -4     2137.76     1684.17    268.04 o 
   6  16  -4    15885.63    15675.29    365.92 o 
   8  16  -4     4731.47     4916.72    558.07 o 
  10  16  -4     3894.31     3216.61    488.18 o 
  12  16  -4     4176.10     3760.80    852.97 o 
  14  16  -4    11091.90    10560.45    909.22 o 
  16  16  -4     1651.34     1176.17    410.90 o 
  18  16  -4      954.42     1355.98    409.97 o 
  20  16  -4     2407.13     2201.29   1152.92 o 
  22  16  -4     1973.69     1328.77    769.20 o 
  24  16  -4      807.47      974.93    463.73 o 
   4  18  -4     9237.82     8898.80    683.06 o 
   6  18  -4    11341.36    10964.18    363.21 o 
   8  18  -4    34451.94    33254.58    885.76 o 
  10  18  -4    19582.75    18888.10    608.63 o 
  12  18  -4    18857.99    17914.88    928.50 o 
  14  18  -4     7036.34     5234.31   1287.33 o 
  16  18  -4      827.54      577.66    350.57 o 
  18  18  -4     2554.23     1159.11    560.04 o 
  20  18  -4     1818.47     1494.95    443.91 o 
  22  18  -4      367.65      162.25    460.45 o 
   8  20  -4     5886.51     6929.06   2561.20 o 
  10  20  -4       57.64      221.02    155.83 o 
  12  20  -4     4974.91     3725.81   1609.83 o 
  14  20  -4     1477.11      920.89    261.66 o 
  16  20  -4    17882.09    18436.89   1373.16 o 
  18  20  -4     1703.72      845.92    667.83 o 
  20  20  -4     7571.22     7221.97   3404.78 o 
  22  20  -4      778.33      531.92    653.77 o 
   8  22  -4    14103.67    14408.80   1089.62 o 
  10  22  -4     7834.44     9661.32   1495.01 o 
  12  22  -4     8688.42     8398.30   2645.56 o 
  14  22  -4     4962.23     5787.89   2033.96 o 
  16  22  -4     1527.54     1384.88    403.04 o 
  18  22  -4       54.13        0.00    646.74 o 
  20  22  -4      962.14     1338.01    820.15 o 
   8  24  -4     3230.75     3259.50   1024.01 o 
  10  24  -4      131.76      719.39    576.45 o 
  12  24  -4     1507.25      932.62    693.61 o 
  14  24  -4     4023.70     3725.81   1352.07 o 
  16  24  -4      955.89      777.97    670.18 o 
  18  24  -4     8599.87     7557.06   2903.32 o 
   6  26  -4     2988.63     1874.62    777.97 o 
   8  26  -4    12429.03    14779.04   1792.61 o 
  10  26  -4     8593.82    11294.59   1628.58 o 
  12  26  -4     3394.29     2861.14    843.58 o 
  14  26  -4     1510.36     1244.28    381.95 o 
  16  26  -4      289.09     1499.70    597.54 o 
   6  28  -4     3557.76     3414.15   1741.05 o 
   8  28  -4     3923.58     4773.25   1138.83 o 
  10  28  -4     2056.16     1218.50   1009.95 o 
  12  28  -4     3321.24     2938.47   1445.80 o 
   6  30  -4     3083.81     3456.33   1546.56 o 
   8  30  -4     7963.14     5403.59   1825.41 o 
   1   1  -3     1838.66     1794.24    176.86 o 
   3   1  -3   126738.85   122631.25    803.51 o 
   5   1  -3    28312.44    28162.07    388.51 o 
   7   1  -3     5258.03     5175.69    403.28 o 
   9   1  -3    18249.51    16692.77    789.42 o 
  11   1  -3     1885.56     1022.86    471.23 o 
  13   1  -3       42.87      738.13    439.15 o 
  15   1  -3    19955.58    18599.94   1742.73 o 
  17   1  -3    18310.05    19773.60   1312.52 o 
  19   1  -3    14059.11    14123.12   1629.03 o 
  21   1  -3    31769.85    32764.35   1843.88 o 
  23   1  -3    15278.62    14872.05   1930.77 o 
  25   1  -3     1029.61     1170.93    496.00 o 
  27   1  -3     6994.14     5559.98   2130.95 o 
  29   1  -3      141.65      640.82    346.65 o 
   1   3  -3     4647.28     3824.11    282.11 o 
   3   3  -3    52069.13    50068.11    549.20 o 
   5   3  -3     6222.77     5952.95    264.28 o 
   7   3  -3    29607.34    30010.31    570.07 o 
   9   3  -3    32564.23    32836.93    884.44 o 
  11   3  -3    19791.62    18384.93    909.19 o 
  13   3  -3    33670.83    33327.04    958.82 o 
  15   3  -3    61979.27    65078.74   1534.81 o 
  17   3  -3     7028.75     7671.85   1494.61 o 
  19   3  -3    11168.17    11019.52   2222.04 o 
  21   3  -3    31703.80    31565.96   3680.11 o 
  23   3  -3     1169.17     1117.86    515.77 o 
  25   3  -3     5455.78     4963.47   1724.65 o 
  27   3  -3     6163.35     5512.73   1636.60 o 
  29   3  -3       61.63      599.80    454.64 o 
   1   5  -3    45277.18    42827.96    450.99 o 
   3   5  -3    21855.28    21038.37    352.70 o 
   5   5  -3    75747.47    75695.03    626.49 o 
   7   5  -3    30090.02    29853.37    494.75 o 
   9   5  -3    18162.19    16411.20   1421.20 o 
  11   5  -3    61293.82    62734.55   1782.60 o 
  13   5  -3      448.57      506.49    306.91 o 
  15   5  -3    18181.13    18470.44   2760.38 o 
  17   5  -3     1403.51     1351.87    437.76 o 
  19   5  -3     7087.27     7826.46   1605.65 o 
  21   5  -3      189.28      166.88    358.95 o 
  23   5  -3      591.10      861.58    617.21 o 
  25   5  -3     1376.57     1592.10    837.66 o 
  27   5  -3      162.41      755.07    431.29 o 
   1   7  -3    50695.15    47336.83    624.80 o 
   3   7  -3    73468.30    74232.22    605.76 o 
   5   7  -3    61022.06    64286.15    739.02 o 
   7   7  -3    71533.61    71521.60    681.28 o 
   9   7  -3    10249.25    10218.83    764.59 o 
  11   7  -3     9293.75    10334.74   1446.66 o 
  13   7  -3    10422.74     9455.05   1206.36 o 
  15   7  -3     4691.71     4786.30    868.59 o 
  17   7  -3     7123.28     8578.47   1673.16 o 
  19   7  -3     5222.74     4380.81   1130.98 o 
  21   7  -3     1181.56     1339.49    663.67 o 
  23   7  -3     9285.46    13631.57   2342.10 o 
  25   7  -3     1201.05      806.90    436.43 o 
  27   7  -3      865.94     1012.29   1131.80 o 
   1   9  -3   105723.77   108796.01    797.53 o 
   3   9  -3   172808.55   179023.94    904.89 o 
   5   9  -3    29652.96    30047.20    462.17 o 
   7   9  -3     7121.84     7685.31    419.27 o 
   9   9  -3    26953.52    25707.91    641.87 o 
  11   9  -3     6485.02     5910.33   1056.74 o 
  13   9  -3     1493.19     1468.36    468.44 o 
  15   9  -3     1348.05     1032.19    625.65 o 
  17   9  -3      395.05      762.27    511.18 o 
  19   9  -3     1250.10     1014.35    558.87 o 
  21   9  -3     4040.44     3144.08    926.14 o 
  23   9  -3     5230.42     6530.34   1186.89 o 
  25   9  -3     2928.67     2386.41    741.54 o 
  27   9  -3     3392.92     1525.05    610.78 o 
   1  11  -3    25243.22    24511.28    263.31 o 
   3  11  -3    77264.10    79281.77    550.09 o 
   5  11  -3    13480.38    12425.70    314.55 o 
   7  11  -3     3908.82     3841.53    518.85 o 
   9  11  -3    41886.59    40682.41   1804.05 o 
  11  11  -3    10780.18     9134.99    667.82 o 
  13  11  -3     1225.45     1059.24    350.64 o 
  15  11  -3     5420.90     7336.73   1305.79 o 
  17  11  -3    13487.68    13491.20   1733.59 o 
  19  11  -3     1071.09      810.73    323.92 o 
  21  11  -3     2750.79     2826.70    805.03 o 
  23  11  -3     1819.60     1939.64    751.63 o 
  25  11  -3     2152.88     1533.67   1223.19 o 
  27  11  -3     2108.84     2424.11    751.54 o 
   3  13  -3    61445.91    61546.13    951.37 o 
   5  13  -3    28129.97    26517.37    417.20 o 
   7  13  -3    45412.19    45667.41    638.93 o 
   9  13  -3    19982.70    17538.28    686.24 o 
  11  13  -3    10191.82     9076.12    579.38 o 
  13  13  -3     5878.93     6955.05   1194.63 o 
  15  13  -3     2844.65     2928.07    681.03 o 
  17  13  -3    18472.54    19350.14   1316.52 o 
  19  13  -3       89.51      211.68    243.70 o 
  21  13  -3      456.63      186.57    461.63 o 
  23  13  -3     4988.50     3815.25   1440.69 o 
  25  13  -3      893.38      744.68    485.90 o 
   5  15  -3    13916.63    13142.45    275.28 o 
   7  15  -3    55516.46    57442.17    605.45 o 
   9  15  -3     7795.68     7095.63    534.13 o 
  11  15  -3    33015.43    33051.94    989.56 o 
  13  15  -3    11809.35    12138.28   1237.28 o 
  15  15  -3      851.90     1100.57    537.25 o 
  17  15  -3    18381.89    20815.96   1234.91 o 
  19  15  -3     4841.46     5643.29    879.37 o 
  21  15  -3       89.41      308.38    436.98 o 
  23  15  -3     1557.22     1219.61    588.27 o 
  25  15  -3     1492.20     1312.23    803.74 o 
   3  17  -3     2965.67     2643.21    747.50 o 
   7  17  -3    13546.96    13613.58    343.73 o 
   9  17  -3    19092.33    18580.62    503.09 o 
  11  17  -3     3062.37     3064.21   1163.44 o 
  13  17  -3     8011.95     8297.94   1369.99 o 
  15  17  -3     8856.68     8608.57   1274.95 o 
  17  17  -3    14129.25    13913.27    823.59 o 
  19  17  -3     3661.59     4009.28   1148.57 o 
  21  17  -3     2429.99     2467.40    705.53 o 
  23  17  -3      304.07      465.67    337.68 o 
  25  17  -3     2047.55      813.60    438.19 o 
   1  19  -3     2041.51     2340.93    421.79 o 
   3  19  -3     7775.43     7130.59    323.37 o 
   7  19  -3     7759.08     7482.19    423.60 o 
   9  19  -3    11455.81    10806.37    927.15 o 
  11  19  -3     4624.44     4445.71    791.88 o 
  13  19  -3    14881.65    17058.20   1239.59 o 
  15  19  -3     8687.50     9349.83   1475.56 o 
  17  19  -3     1207.78     2125.43    470.94 o 
  19  19  -3     4939.37     5256.34   1353.71 o 
  21  19  -3     8508.85     7864.07   1025.97 o 
  23  19  -3     1110.90     1315.47    421.17 o 
   1  21  -3      201.67      174.49    137.08 o 
   3  21  -3      996.51     1033.38    351.49 o 
   7  21  -3      518.08      485.06    531.92 o 
   9  21  -3    11315.41    10565.88   1088.45 o 
  11  21  -3     6632.66     7000.09   1014.64 o 
  13  21  -3    12347.81    13448.05    683.79 o 
  15  21  -3     4178.06     4121.13   1516.10 o 
  17  21  -3     6226.35     6065.13   1468.40 o 
  19  21  -3     2125.97     1429.86    497.84 o 
  21  21  -3      528.22      585.82    852.95 o 
   1  23  -3      896.17      631.97    191.95 o 
   3  23  -3     6514.18     6071.43    874.04 o 
   7  23  -3     2391.80     3210.29   1173.98 o 
   9  23  -3    15100.97    15271.12   1804.32 o 
  11  23  -3    15554.88    15411.72   1478.61 o 
  13  23  -3     3043.82     4302.25   1096.65 o 
  15  23  -3    14892.72    16269.36   1811.35 o 
  17  23  -3     2989.85     3526.63   1485.64 o 
  19  23  -3     1477.95      686.58    463.97 o 
   1  25  -3     1939.59     1469.23    775.62 o 
   3  25  -3     2458.38     3273.56    752.19 o 
   5  25  -3     7974.04     6736.92   2181.59 o 
   7  25  -3     1235.55      646.74    604.56 o 
   9  25  -3    11536.24    11934.30   1237.25 o 
  11  25  -3     5783.18     4663.12   2055.05 o 
  13  25  -3     3428.30     3175.14   1420.02 o 
  15  25  -3     9157.19     9506.67   2179.25 o 
  17  25  -3     3346.74     2814.27   1162.26 o 
  19  25  -3      621.76     1314.58    794.37 o 
   3  27  -3    16794.40    15601.53    768.59 o 
   5  27  -3      846.66      866.18    362.04 o 
   7  27  -3     6384.54     6744.70   1295.83 o 
   9  27  -3     4856.85     5784.09   1084.35 o 
  11  27  -3     1056.49     1384.88   1075.56 o 
  13  27  -3      433.51      473.34    246.04 o 
  15  27  -3      941.23      777.97    656.12 o 
   5  29  -3     8789.61     8250.67   2608.07 o 
   7  29  -3     2453.55     1349.71   1264.20 o 
   9  29  -3     1602.79     1132.15    461.47 o 
  11  29  -3     1654.02     2081.50    615.38 o 
  13  29  -3     2504.70     2602.14    829.87 o 
   3  31  -3     4913.97     4182.75   1659.04 o 
   5  31  -3     3997.14     3728.15   1670.76 o 
   7  31  -3      717.76      517.86    201.52 o 
   9  31  -3     1833.32      686.58    492.09 o 
   2   0  -2     3352.75     3144.43    382.00 o 
   6   0  -2    22444.71    23773.17    460.46 o 
  10   0  -2   291845.28   289884.22   3941.39 o 
  14   0  -2   182800.81   183684.64   3632.08 o 
  18   0  -2     3693.56     3990.60   1441.11 o 
  22   0  -2    10363.96    12360.78   3618.02 o 
  26   0  -2    11530.14    10530.68   4089.02 o 
   0   2  -2    26985.41    24246.83    860.83 o 
   2   2  -2     6209.42     5764.37    259.30 o 
   4   2  -2     6806.11     6660.59    226.81 o 
   6   2  -2    50667.83    52513.27    651.40 o 
   8   2  -2   113284.42   116175.67    960.08 o 
  10   2  -2    13984.67    14024.42    869.95 o 
  12   2  -2    35533.39    33843.92   1143.52 o 
  14   2  -2   117546.20   120650.36   3150.53 o 
  16   2  -2    16029.25    15231.63   1775.23 o 
  18   2  -2    13732.88    13467.50   1337.02 o 
  20   2  -2     2089.13     2178.30    593.51 o 
  22   2  -2     2785.06     4068.77    916.10 o 
  24   2  -2      219.87      758.87    325.57 o 
  26   2  -2       97.56      649.39    513.11 o 
  28   2  -2     1298.71     1278.98    548.23 o 
   2   4  -2    50039.89    50604.75    429.69 o 
   4   4  -2    55702.23    55908.26    412.93 o 
   6   4  -2    12334.60    11172.61    287.47 o 
   8   4  -2    86655.48    84581.48    832.22 o 
  10   4  -2    11092.31    10190.85   1209.40 o 
  12   4  -2   103552.90   104528.80   3388.38 o 
  14   4  -2    47690.06    48987.71   2487.39 o 
  16   4  -2    28854.47    30220.04   1068.68 o 
  18   4  -2     5172.35     6753.76   1391.50 o 
  20   4  -2     2630.69     3687.38    882.18 o 
  22   4  -2      843.93     1068.51    549.50 o 
  24   4  -2     6178.30     7879.69   1479.70 o 
  26   4  -2     1662.81     1578.02    857.27 o 
  28   4  -2     5570.72     4561.43   1337.68 o 
   0   6  -2   223620.03   216213.94   2036.61 o 
   2   6  -2    12202.71    12757.66    225.14 o 
   4   6  -2    78137.07    81298.93    579.50 o 
   6   6  -2    10565.59     9689.32    401.90 o 
   8   6  -2     5357.14     5140.33    543.16 o 
  10   6  -2    12610.78    12766.19    753.09 o 
  12   6  -2    18919.84    19573.75    780.31 o 
  14   6  -2    15862.14    16459.14   2073.80 o 
  16   6  -2    12320.40    12854.06   1539.95 o 
  18   6  -2     5535.46     3875.00   1365.09 o 
  20   6  -2     5493.85     5185.86   1060.08 o 
  22   6  -2       62.79      420.14    452.93 o 
  24   6  -2      623.51     1187.21    692.55 o 
  26   6  -2      437.32      361.00    638.83 o 
  28   6  -2     1453.10     1854.60    708.37 o 
   2   8  -2    18202.33    17514.04    215.71 o 
   4   8  -2    37491.34    37263.80    327.13 o 
   6   8  -2    79505.68    79869.74   1152.50 o 
   8   8  -2    77928.31    83367.77   1178.34 o 
  10   8  -2    92366.73    93638.10   1468.06 o 
  12   8  -2    11381.24    11267.58    595.33 o 
  14   8  -2    14464.34    14194.67   1429.84 o 
  16   8  -2     6682.17     8292.05   1501.96 o 
  18   8  -2     3025.11     2748.15    636.33 o 
  20   8  -2     1363.50     1429.41    438.03 o 
  22   8  -2     6240.20     6483.38   1261.70 o 
  24   8  -2     2120.91     1401.54    714.92 o 
  26   8  -2     3810.42     2687.22   1006.44 o 
  28   8  -2     1528.49     1604.28    659.47 o 
   0  10  -2     1673.90     1927.48    330.38 o 
   2  10  -2    82428.64    77778.75    835.77 o 
   4  10  -2     3887.69     3957.97    278.09 o 
   6  10  -2    45646.38    44995.02    489.07 o 
   8  10  -2    33252.77    33128.45    711.45 o 
  10  10  -2    51141.28    50970.39   1088.57 o 
  12  10  -2     3455.95     4633.58    737.44 o 
  14  10  -2    18444.54    17701.23    784.79 o 
  16  10  -2      824.48      817.62    303.59 o 
  18  10  -2    11990.85    12932.98   1440.86 o 
  20  10  -2      539.99      274.89    527.24 o 
  22  10  -2     8373.01     9128.81   1128.60 o 
  24  10  -2      512.10      524.48    561.37 o 
  26  10  -2     1362.49     1234.58    566.10 o 
  28  10  -2      343.18      336.46    505.93 o 
   4  12  -2    41244.24    41141.25    884.59 o 
   6  12  -2    20423.25    19730.43    679.91 o 
   8  12  -2    10556.35    10108.36    461.27 o 
  10  12  -2    19360.38    18294.86    812.47 o 
  12  12  -2     4253.22     5520.95   1093.80 o 
  14  12  -2     2120.94     1672.21    810.77 o 
  16  12  -2     1768.00     1920.32    526.07 o 
  18  12  -2      230.76      462.06    287.42 o 
  20  12  -2      809.73      850.39    332.75 o 
  22  12  -2     3986.72     4678.93   1401.29 o 
  24  12  -2    10120.56     9349.92   2207.38 o 
  26  12  -2     1731.08     1669.05    727.38 o 
   2  14  -2     1159.93      888.10    386.64 o 
   4  14  -2    97799.40   100814.72    712.36 o 
   6  14  -2     2799.11     2408.40    401.07 o 
   8  14  -2     3350.86     3607.01    355.23 o 
  10  14  -2       69.88      418.21    437.02 o 
  12  14  -2    14520.40    14047.91    755.46 o 
  14  14  -2      515.31      514.03    341.96 o 
  16  14  -2     9930.09    11905.89    877.53 o 
  18  14  -2     4020.09     4365.41    833.77 o 
  20  14  -2    10560.73    10645.75   1794.94 o 
  22  14  -2      864.39      137.34    408.75 o 
  24  14  -2     4064.66     3547.20    870.03 o 
  26  14  -2      608.98      869.92    480.82 o 
   2  16  -2     6745.94     8515.46   1040.41 o 
   4  16  -2    43025.97    43374.22    455.49 o 
   6  16  -2     7030.72     7146.26    513.27 o 
   8  16  -2    14007.33    14216.99    422.69 o 
  10  16  -2     4720.54     5607.32   1350.73 o 
  12  16  -2    14957.16    15026.39   2435.83 o 
  14  16  -2      441.73      431.80    216.67 o 
  16  16  -2    11396.53    11590.39   1014.92 o 
  18  16  -2     6065.80     5931.95   1427.45 o 
  20  16  -2     3954.43     3316.42    779.69 o 
  22  16  -2      792.37      653.60    490.15 o 
  24  16  -2     9864.26    10199.43   2391.31 o 
  26  16  -2     2650.33     1399.44    788.89 o 
   0  18  -2    71448.90    71397.25   1487.98 o 
   2  18  -2    19375.62    19003.96    553.01 o 
   4  18  -2     6749.60     7805.45    553.01 o 
   6  18  -2     3707.49     4097.84    417.41 o 
   8  18  -2     2216.89     2994.68    596.75 o 
  10  18  -2     4971.94     6125.85    810.57 o 
  12  18  -2     5442.69     5545.57    693.90 o 
  14  18  -2    13354.20    12936.50   1323.20 o 
  16  18  -2     6219.80     5514.18   1281.39 o 
  18  18  -2    14550.24    14823.88    877.96 o 
  20  18  -2     3621.47     3185.60   1436.43 o 
  22  18  -2     7064.45     6480.20   1378.01 o 
  24  18  -2     2297.98     2489.01    739.93 o 
   2  20  -2     2692.87     2946.60    417.29 o 
   4  20  -2     2266.18     2080.83    496.77 o 
   6  20  -2     4699.82     5187.98    636.08 o 
   8  20  -2     3844.56     4268.45    717.97 o 
  10  20  -2     7409.38     8506.37    848.27 o 
  12  20  -2       94.44      347.83    185.45 o 
  14  20  -2    11010.94    10217.11    767.38 o 
  16  20  -2      716.58      692.84    428.08 o 
  18  20  -2      143.92      650.17    377.27 o 
  20  20  -2     1807.63     1334.94    445.22 o 
  22  20  -2     6796.75     6122.51   2103.09 o 
  24  20  -2      286.91      505.47    256.29 o 
   0  22  -2    17738.94    17764.37   1094.31 o 
   2  22  -2     6915.99     7286.13    767.24 o 
   4  22  -2    10989.84    10821.39    681.89 o 
   6  22  -2    11125.20    10240.68    477.44 o 
   8  22  -2    31082.04    32264.63   1390.73 o 
  10  22  -2    12300.41    11881.60   1538.36 o 
  12  22  -2     1057.55     1030.50    515.52 o 
  14  22  -2     5680.30     4832.33   1365.68 o 
  16  22  -2    10645.32    10027.96   2031.29 o 
  18  22  -2    12295.93    13879.11    815.23 o 
  20  22  -2     7131.85     5083.60   1738.33 o 
  22  22  -2     4105.15     3559.66    869.25 o 
   2  24  -2     3315.68     3476.45    777.83 o 
   4  24  -2    13924.43    13255.91   1689.50 o 
   6  24  -2      172.48      262.64    472.17 o 
   8  24  -2    12356.61    14042.36   2390.14 o 
  10  24  -2      486.12        0.00    379.61 o 
  12  24  -2     7303.63     8088.99   1049.79 o 
  14  24  -2      787.48      426.48    595.19 o 
  16  24  -2    14673.54    12693.52   1190.38 o 
  18  24  -2      298.68      142.94    461.63 o 
  20  24  -2     2226.36     1258.34    609.25 o 
   2  26  -2     3965.83     4456.91   1443.46 o 
   4  26  -2    12824.72    12643.14   1585.77 o 
   6  26  -2     3018.90     2240.17    902.16 o 
   8  26  -2     9972.96     7717.55   1516.10 o 
  10  26  -2     1359.82     1650.88    768.59 o 
  12  26  -2     1609.04     2206.30    604.66 o 
  14  26  -2     5070.34     5140.33   1419.14 o 
  16  26  -2     3996.94     4824.80   1724.65 o 
  18  26  -2     2205.06     3053.29   1333.32 o 
   2  28  -2     2807.37     2701.80    747.50 o 
   4  28  -2     1497.71     1450.51    406.99 o 
   6  28  -2     5354.97     4952.46   1015.98 o 
   8  28  -2     3452.43     4229.51    964.79 o 
  10  28  -2    11291.71    12992.18   1283.15 o 
  12  28  -2      615.33      582.76    308.30 o 
  14  28  -2     5483.39     6626.44   2123.60 o 
  16  28  -2      125.53      305.00    316.09 o 
   2  30  -2    14381.77    15177.39   2258.92 o 
   4  30  -2      109.72     1012.29    454.60 o 
   6  30  -2     7524.36     5610.14   1330.28 o 
   8  30  -2      291.86      354.34    203.95 o 
  10  30  -2     5482.18     3421.30   1097.34 o 
  12  30  -2     1284.63      760.20    427.63 o 
   1   1  -1     5123.01     5055.29    153.81 o 
   3   1  -1   147973.03   150124.23    936.82 o 
   5   1  -1     3011.22     3093.69    360.64 o 
   7   1  -1   817411.38   888159.38  16789.54 o 
   9   1  -1    17955.05    18214.76    608.27 o 
  11   1  -1    55106.77    54866.41   1753.94 o 
  13   1  -1    28909.66    30442.11   2583.46 o 
  15   1  -1      999.35     2290.59    553.03 o 
  17   1  -1    25288.65    25858.07   1405.52 o 
  19   1  -1     4413.68     4838.53    982.61 o 
  21   1  -1      554.19      693.56    421.41 o 
  23   1  -1     1943.59     2332.36    803.74 o 
  25   1  -1     1409.55     2439.12    725.11 o 
  27   1  -1     3033.51     2038.44   1090.30 o 
  29   1  -1     2803.08     2031.39   1374.33 o 
   1   3  -1    35516.63    34517.68    229.75 o 
   3   3  -1     8720.62     8709.88    227.00 o 
   5   3  -1   105987.75   106977.18    840.80 o 
   7   3  -1   256647.47   254384.98   3462.79 o 
   9   3  -1    14593.78    14758.66    463.32 o 
  11   3  -1    52418.82    51910.96    965.11 o 
  13   3  -1     1621.17     1957.82    437.95 o 
  15   3  -1     9291.94    10158.62   1677.32 o 
  17   3  -1     7740.56     8551.72   1634.43 o 
  19   3  -1     2451.54     2469.46    848.18 o 
  21   3  -1      226.82      843.58    536.61 o 
  23   3  -1     1867.99     1956.85    943.17 o 
  25   3  -1     5624.72     6787.32   1293.71 o 
  27   3  -1     2418.92     1955.33    731.61 o 
  29   3  -1      325.48      428.23    533.34 o 
   1   5  -1    89441.80    83683.78    638.85 o 
   3   5  -1    11678.10    11514.45    277.48 o 
   5   5  -1     5400.26     4934.42    340.83 o 
   7   5  -1     5978.88     6558.90    432.28 o 
   9   5  -1    22089.90    21089.72    463.06 o 
  11   5  -1    35256.26    34491.50    908.22 o 
  13   5  -1    10922.74    12113.04   2014.14 o 
  15   5  -1    19026.58    21569.09   1463.87 o 
  17   5  -1     5337.15     4165.62   1255.55 o 
  19   5  -1     6545.06     7148.22   1920.31 o 
  21   5  -1    14632.38    15053.70   1563.51 o 
  23   5  -1     4003.73     4756.07    838.80 o 
  25   5  -1     8814.90     9648.29   1945.73 o 
  27   5  -1     3016.30     2434.96    851.42 o 
  29   5  -1     1408.68      856.55    554.43 o 
   1   7  -1    66728.77    65219.85    837.22 o 
   3   7  -1   202125.28   208557.75   1263.23 o 
   5   7  -1    27607.98    29150.36    473.43 o 
   7   7  -1    27852.09    25118.58    414.71 o 
   9   7  -1     3281.03     2453.28    633.27 o 
  11   7  -1     8448.29     8989.98    816.47 o 
  13   7  -1    81432.38    83473.96   1857.41 o 
  15   7  -1    23672.04    24874.36   1162.35 o 
  17   7  -1    19577.11    19854.13   2125.35 o 
  19   7  -1     4706.62     5514.35   1382.29 o 
  21   7  -1      580.46      614.05    365.99 o 
  23   7  -1     8209.37     8433.86   1519.61 o 
  25   7  -1     4893.85     3180.18   1122.43 o 
  27   7  -1     1514.52     1364.29    437.30 o 
  29   7  -1     1159.47      576.57    546.34 o 
   1   9  -1    84707.38    82469.85    603.97 o 
   3   9  -1    43105.68    44851.64    357.48 o 
   5   9  -1     6553.20     6598.71    296.56 o 
   7   9  -1     6518.30     6770.71    429.11 o 
   9   9  -1      988.36     1244.96    361.22 o 
  11   9  -1    54788.32    56010.85   1220.85 o 
  13   9  -1    30513.88    28491.75   1086.57 o 
  15   9  -1    47313.38    50549.98   1064.02 o 
  17   9  -1    18797.82    18328.55    987.69 o 
  19   9  -1      819.09     1060.58    436.83 o 
  21   9  -1      515.63      691.42    313.59 o 
  23   9  -1     1838.36     1086.25    654.19 o 
  25   9  -1     3250.53     2633.13    859.92 o 
  27   9  -1     2806.42     2654.72   1039.24 o 
  29   9  -1      652.89     1057.32    534.42 o 
   1  11  -1    69234.05    66902.70    639.77 o 
   3  11  -1    14203.57    14044.21    263.75 o 
   5  11  -1     9188.47     8530.64    240.05 o 
   7  11  -1    16793.89    16594.63    391.90 o 
   9  11  -1      119.46      293.29    173.32 o 
  11  11  -1    37495.02    38556.06   1408.31 o 
  13  11  -1    19290.93    20188.11    915.28 o 
  15  11  -1    19901.39    20516.48   1239.19 o 
  17  11  -1    18994.93    17925.48   2135.82 o 
  19  11  -1     6348.38     5354.20   1202.79 o 
  21  11  -1     7047.76     7022.22   1314.61 o 
  23  11  -1     2718.25     2042.11    500.00 o 
  25  11  -1     7606.25     6309.83   1684.93 o 
  27  11  -1     3616.99     1980.39    724.78 o 
   1  13  -1    26922.23    25833.35    321.77 o 
   3  13  -1    25218.00    25019.89    411.79 o 
   5  13  -1    57190.37    56967.58    530.07 o 
   7  13  -1    34478.86    33651.55    525.07 o 
   9  13  -1     1825.57     2195.33    322.23 o 
  11  13  -1    32001.15    35067.18   2065.60 o 
  13  13  -1    26635.71    25352.21    903.90 o 
  15  13  -1      564.21      509.51    364.38 o 
  17  13  -1     3907.46     4046.35   1857.05 o 
  19  13  -1     5730.53     7068.20   1268.83 o 
  21  13  -1     8225.09     9603.46    856.34 o 
  23  13  -1      661.14     1563.28    729.21 o 
  25  13  -1     2519.13     2766.99    683.77 o 
  27  13  -1     1690.00     1435.01    868.18 o 
   1  15  -1    33172.64    32601.02    384.58 o 
   3  15  -1    54491.84    56075.33    605.49 o 
   5  15  -1      121.52      137.29    112.77 o 
   7  15  -1    27244.31    26646.60    807.20 o 
   9  15  -1     5699.82     5649.51    533.57 o 
  11  15  -1    19192.98    18773.72    731.79 o 
  13  15  -1    22785.31    22942.11   1599.03 o 
  15  15  -1     4347.83     4407.74    822.91 o 
  17  15  -1     3865.50     3521.59    877.26 o 
  19  15  -1     2381.94     1749.33    765.08 o 
  21  15  -1     8010.21     7517.26   1479.79 o 
  23  15  -1     7652.04     5252.11   2077.49 o 
  25  15  -1     5424.65     4137.67   1529.17 o 
  27  15  -1     5973.94     5173.29   1831.74 o 
   1  17  -1    34114.62    34591.47    449.81 o 
   3  17  -1     4643.14     4823.63    456.59 o 
   5  17  -1    14157.33    12394.83    527.25 o 
   7  17  -1    28812.85    28782.64    645.15 o 
   9  17  -1     2911.96     2843.24    392.46 o 
  11  17  -1    56350.83    57929.65   2330.96 o 
  13  17  -1      932.00      482.71    806.09 o 
  15  17  -1     5959.47     6920.13   1195.64 o 
  17  17  -1      445.26      410.45    307.65 o 
  19  17  -1     1012.78      760.03    351.61 o 
  21  17  -1     2639.72     2318.77    774.36 o 
  23  17  -1      397.23      823.87    396.28 o 
  25  17  -1      644.07      527.65    509.56 o 
   1  19  -1    23311.80    23684.33    813.01 o 
   3  19  -1     8000.81     8042.10    604.23 o 
   5  19  -1      466.29      544.28    179.77 o 
   7  19  -1    31097.11    31176.77   1016.38 o 
   9  19  -1      640.34      599.35    340.10 o 
  11  19  -1    19901.37    20352.02   1766.83 o 
  13  19  -1     1703.07     1845.22    490.92 o 
  15  19  -1    12184.51    12760.40    863.36 o 
  17  19  -1      641.99     1247.13    412.86 o 
  19  19  -1     5855.77     5477.65   1521.90 o 
  21  19  -1     1012.97     1168.92    248.44 o 
  23  19  -1     2346.01     1735.45    616.28 o 
  25  19  -1     3348.74     2694.47    699.90 o 
   1  21  -1    23920.96    24094.95    842.15 o 
   3  21  -1    42779.91    43730.21    767.16 o 
   5  21  -1     6552.20     7335.78    610.00 o 
   7  21  -1    22529.51    23673.10    639.64 o 
   9  21  -1     1317.71     1170.45    405.12 o 
  11  21  -1     5058.94     4508.24   1217.20 o 
  13  21  -1     5022.18     5881.13   1177.15 o 
  15  21  -1     6082.67     5504.35   1258.34 o 
  17  21  -1      230.09      335.76    295.48 o 
  19  21  -1     4376.95     4159.70   1028.07 o 
  21  21  -1      385.98      430.58    217.01 o 
  23  21  -1     1953.50     1661.31    473.34 o 
   1  23  -1    42622.15    45980.10   1791.43 o 
   3  23  -1     7435.56     7913.86    484.33 o 
   5  23  -1    14179.83    13991.71    642.34 o 
   7  23  -1     6502.18     6820.88    569.21 o 
   9  23  -1     2014.40     2885.36    421.95 o 
  11  23  -1    14220.15    14988.73    567.67 o 
  13  23  -1    16712.66    16293.76    797.22 o 
  15  23  -1     1936.26     1374.64    386.56 o 
  17  23  -1     3112.08     1181.20    619.86 o 
  19  23  -1     1838.06     1833.39    455.02 o 
  21  23  -1      944.04     1091.09    608.08 o 
   1  25  -1    20391.28    21563.76    766.67 o 
   3  25  -1     5640.26     5603.73    730.00 o 
   5  25  -1      285.62      249.33    147.80 o 
   7  25  -1     3178.48     2867.13    536.32 o 
   9  25  -1      705.37      861.40    240.59 o 
  11  25  -1     4812.99     6075.08   1049.41 o 
  13  25  -1     3740.14     2205.96    821.34 o 
  15  25  -1     1005.93      567.92    259.07 o 
  17  25  -1     2082.90     2581.76    598.02 o 
  19  25  -1     3837.49     2972.04    755.71 o 
   1  27  -1     3294.54     2986.59    698.87 o 
   3  27  -1     5861.50     5691.89    908.13 o 
   5  27  -1     1811.38     1434.65    446.48 o 
   7  27  -1     9905.49    11086.07    985.70 o 
   9  27  -1     1634.56      958.40    583.48 o 
  11  27  -1     2144.63     2470.07    812.56 o 
  13  27  -1    10117.87    10013.06   1175.57 o 
  15  27  -1       18.11      394.03    369.24 o 
  17  27  -1     4169.48     3154.84    831.71 o 
   1  29  -1     1184.31      782.65    475.68 o 
   3  29  -1     3071.94     4799.03   1445.80 o 
   5  29  -1      145.34      572.04    489.74 o 
   7  29  -1     6174.34     6144.07   1942.58 o 
   9  29  -1     5173.12     5621.52   2045.68 o 
  11  29  -1     3776.18     5094.28   2711.17 o 
  13  29  -1     3148.56     1588.74   1155.23 o 
  15  29  -1     1021.84      513.18    707.67 o 
   5  31  -1     5492.17     5729.31   1450.49 o 
   7  31  -1     3043.10     3268.87    920.91 o 
   9  31  -1     3790.14     2294.07   1066.19 o 
  11  31  -1     3774.06     4234.30   1202.10 o 
   8   0   0    21831.74    23447.63    666.78 o 
  12   0   0    69575.59    74541.91   2062.08 o 
  16   0   0     1518.43      787.34    695.95 o 
  20   0   0     5051.58     6668.96   1424.71 o 
  24   0   0     2198.82     6059.71   2059.74 o 
  28   0   0      560.72      986.52    456.94 o 
   2   2   0    10137.21     9386.97    289.23 o 
   4   2   0   143168.86   143119.22   1398.36 o 
   6   2   0    22753.04    22981.44    435.02 o 
   8   2   0    12281.40    13366.96    406.96 o 
  10   2   0      624.75      341.13    210.71 o 
  12   2   0    96365.73    96256.96   2087.86 o 
  14   2   0    14153.27    12770.05   1155.45 o 
  16   2   0      183.18      681.89    415.48 o 
  18   2   0     1373.23     1639.89    603.00 o 
  20   2   0     1658.05     1522.21    661.85 o 
  22   2   0     1496.86     2589.37    823.72 o 
  24   2   0    19890.58    22388.30   1613.34 o 
  26   2   0     6286.81     6225.65   2018.53 o 
  28   2   0       43.05     1024.76    492.21 o 
  30   2   0      570.35       56.92    576.52 o 
   0   4   0   485923.53   449701.09   2344.89 o 
   2   4   0   135161.91   135134.13    974.78 o 
   4   4   0      222.19      635.62    169.69 o 
   6   4   0     8496.25     8664.81    293.09 o 
   8   4   0     1943.61     2159.41    295.67 o 
  10   4   0      664.02      432.64    200.23 o 
  12   4   0     9605.85     8726.94    800.62 o 
  14   4   0    37248.74    37662.96   1146.30 o 
  16   4   0     1550.74     1561.02    515.48 o 
  18   4   0    18012.37    18682.49   2261.26 o 
  20   4   0     5243.48     6534.41   1414.54 o 
  22   4   0     9203.55    11235.93   1933.76 o 
  24   4   0      236.88      592.15    401.75 o 
  26   4   0      538.50      949.34    556.58 o 
  28   4   0      179.97      603.74    622.60 o 
  30   4   0     3212.90     2853.91   1630.92 o 
   2   6   0       41.03      178.13     75.43 o 
   4   6   0    48680.70    46256.70    647.70 o 
   6   6   0    16967.74    17592.38    391.66 o 
   8   6   0     1199.45      940.99    246.66 o 
  10   6   0   120906.70   116905.25   3136.47 o 
  12   6   0     4063.68     4382.11   1053.97 o 
  14   6   0    17577.59    17661.65   1103.23 o 
  16   6   0      527.20      595.27    354.53 o 
  18   6   0     3085.85     3147.67    579.13 o 
  20   6   0     4482.44     5756.59   1338.06 o 
  22   6   0     7306.74     8318.88   1925.46 o 
  24   6   0     6160.75     6509.52   1443.10 o 
  26   6   0    10042.90    10419.53   1291.15 o 
  28   6   0     5939.25     4454.56   1761.11 o 
   0   8   0   415440.03   417778.16   5195.04 o 
   2   8   0     9891.44    11316.21    177.51 o 
   4   8   0    23937.77    22508.88    300.25 o 
   6   8   0    12509.11    13345.92    386.46 o 
   8   8   0        3.55       98.64    146.85 o 
  10   8   0     3788.55     4183.72    816.64 o 
  12   8   0    30721.71    31352.94   1349.12 o 
  14   8   0    10381.85    11412.14    761.07 o 
  16   8   0    10954.69    12709.32   1108.33 o 
  18   8   0    19485.96    20788.60   1041.59 o 
  20   8   0    14397.84    14837.83   2619.78 o 
  22   8   0    11366.88    10370.39   2432.26 o 
  24   8   0     1800.82     1990.71    519.73 o 
  26   8   0      333.27        0.00    428.07 o 
  28   8   0      584.03      440.97    612.11 o 
   2  10   0      342.54      315.30     71.14 o 
   4  10   0      517.83      272.83    108.95 o 
   6  10   0    16236.33    16260.41    409.93 o 
   8  10   0    76295.01    77015.89    741.57 o 
  10  10   0    10509.06    11494.63   1125.94 o 
  12  10   0    87147.73    87141.62   4035.12 o 
  14  10   0     7344.98     6738.71   1521.00 o 
  16  10   0     3577.30     3210.27    693.47 o 
  18  10   0      564.16      885.92    551.84 o 
  20  10   0     2386.68     2360.09    837.72 o 
  22  10   0     1158.03      887.80    444.93 o 
  24  10   0    22112.45    24664.65   1038.66 o 
  26  10   0        3.55       43.64    282.73 o 
  28  10   0     3671.19     3112.40   1568.84 o 
   0  12   0    10922.26     8367.10    437.05 o 
   2  12   0     8057.15     9219.32    268.87 o 
   4  12   0      999.71     1058.69    142.09 o 
   6  12   0     5781.06     5894.24    274.88 o 
   8  12   0     4788.77     3958.43    389.15 o 
  10  12   0      885.75      756.47    263.41 o 
  12  12   0    22375.92    21473.72    785.00 o 
  14  12   0    81410.93    86485.41   2025.83 o 
  16  12   0      195.62      380.39    238.32 o 
  18  12   0    31992.74    35596.63   1266.13 o 
  20  12   0    12720.13    13604.41   1021.91 o 
  22  12   0     1586.73     1584.05    431.59 o 
  24  12   0      347.31      553.45    582.65 o 
  26  12   0       46.51      120.57    466.31 o 
  28  12   0      126.12      883.16    508.60 o 
   2  14   0      256.19      221.39     93.45 o 
   4  14   0     5186.59     5229.72    233.47 o 
   6  14   0    39132.94    36825.20    499.35 o 
   8  14   0     2014.54     2238.63    339.24 o 
  10  14   0    76369.13    75938.43   2513.05 o 
  12  14   0     5897.60     4780.88    816.38 o 
  14  14   0    33560.85    35793.43   1044.24 o 
  16  14   0       34.16      108.70    261.83 o 
  18  14   0     1007.49     1221.72    446.12 o 
  20  14   0      559.07      858.08    400.95 o 
  22  14   0     1528.21     1107.59    365.73 o 
  24  14   0     1571.46     1013.35    422.57 o 
  26  14   0     5218.97     5746.10   1710.43 o 
   0  16   0     1501.53     1501.67    281.41 o 
   2  16   0    25041.43    23656.99    870.25 o 
   4  16   0    11147.15    11791.76    272.81 o 
   6  16   0     5241.77     4647.12    347.29 o 
   8  16   0     1565.29     1274.88    160.50 o 
  10  16   0     3689.80     3644.63    527.03 o 
  12  16   0     1111.85     1501.07    613.85 o 
  14  16   0    54379.69    58019.31   1996.02 o 
  16  16   0     8614.65    10900.57   2058.17 o 
  18  16   0    14959.41    14890.48   1291.49 o 
  20  16   0      495.09      896.80    470.77 o 
  22  16   0       82.47      342.68    413.39 o 
  24  16   0      371.55      949.70    367.54 o 
  26  16   0        7.57      149.37    536.61 o 
   2  18   0     2141.06     1788.46    191.22 o 
   4  18   0    25844.02    26440.98    556.31 o 
   6  18   0       42.21      243.87     87.24 o 
   8  18   0    26800.42    26748.13    986.70 o 
  10  18   0     2234.60     2275.39    328.77 o 
  12  18   0    22803.42    23836.76    655.42 o 
  14  18   0     5734.27     5865.15   1040.18 o 
  16  18   0     2169.33     1749.23    980.66 o 
  18  18   0      832.16      738.16    313.04 o 
  20  18   0       14.69      319.64    331.79 o 
  22  18   0     1702.59     1619.65    654.74 o 
  24  18   0     2590.56     2196.91    801.40 o 
   0  20   0   167398.61   173955.05   2933.42 o 
   2  20   0      450.18      444.54    133.44 o 
   4  20   0    35986.51    36689.85    483.11 o 
   6  20   0     6540.67     7000.60    574.31 o 
   8  20   0      515.46      523.37    144.46 o 
  10  20   0       21.57      317.47    127.66 o 
  12  20   0     9453.10    11933.05    849.20 o 
  14  20   0     1284.53      977.37    279.79 o 
  16  20   0      766.83      787.43    345.27 o 
  18  20   0      808.36      961.97    368.68 o 
  20  20   0     2199.49     1954.93    528.72 o 
  22  20   0       36.69      294.60    329.29 o 
  24  20   0       18.54      714.98    238.05 o 
   2  22   0     2886.22     3175.51    327.36 o 
   4  22   0    14741.85    14668.63    481.52 o 
   6  22   0    54598.96    54419.74   1142.45 o 
   8  22   0    23636.71    24027.48    853.88 o 
  10  22   0    25743.15    28075.42    794.35 o 
  12  22   0    19588.75    20535.71    742.45 o 
  14  22   0     4120.16     4577.37    770.58 o 
  16  22   0      984.40     1192.01    395.70 o 
  18  22   0     1518.67     1437.85    378.12 o 
  20  22   0       44.29      100.65    275.40 o 
  22  22   0       13.01       93.03    247.78 o 
   0  24   0      471.82      827.18    388.98 o 
   2  24   0    16993.11    18214.42    590.98 o 
   4  24   0     1375.99     1095.29    225.59 o 
   6  24   0    10433.74    11136.28    897.67 o 
   8  24   0      382.67      688.02    299.14 o 
  10  24   0     4034.09     2855.48    687.70 o 
  12  24   0     6523.39     6247.04    781.58 o 
  14  24   0    13705.69    12711.71    708.65 o 
  16  24   0      399.85      408.84    272.25 o 
  18  24   0     2309.42     2961.75    701.74 o 
  20  24   0      168.19      314.41    197.93 o 
   2  26   0      397.96      590.32    138.36 o 
   4  26   0      208.71      302.59    133.69 o 
   6  26   0    20619.04    21348.59    666.07 o 
   8  26   0     4327.00     3394.45    528.98 o 
  10  26   0     9676.67     9495.98    706.64 o 
  12  26   0      370.07      449.90    243.27 o 
  14  26   0     3854.16     4300.58   1003.64 o 
  16  26   0      742.52      813.90    273.12 o 
  18  26   0       74.92      294.73    208.77 o 
   0  28   0    40634.30    43669.28   1577.02 o 
   2  28   0    10065.46     9312.41   1602.80 o 
   4  28   0     9091.63    11587.50   1049.79 o 
   6  28   0     2638.07     1302.86   1591.08 o 
   8  28   0      396.63      717.04    564.73 o 
  10  28   0        1.45      663.15    335.09 o 
  12  28   0     1354.88     2992.36   1120.09 o 
  14  28   0       82.83      471.00    351.49 o 
  16  28   0     3434.12     5265.34   1408.31 o 
   2  30   0      941.34      705.33    332.75 o 
   4  30   0     1857.65     3564.12   1070.88 o 
   6  30   0       33.56      501.46    428.82 o 
   8  30   0     4136.39     4431.13   1633.26 o 
  10  30   0     2898.20     3369.63   1448.14 o 
  12  30   0     4987.56     4246.01   2251.89 o 
  14  30   0     1205.97     1157.58    691.27 o 
   4  32   0     3544.41     5401.25   1150.55 o 
   6  32   0      139.92      140.60    267.13 o 
   8  32   0        4.55      787.34    529.58 o 
  10  32   0      634.74      705.33    592.85 o 
   1   1   1     6279.46     6020.43    269.89 o 
   3   1   1   146705.16   151029.91   1375.62 o 
   5   1   1     3129.00     3211.25    354.44 o 
   7   1   1   821789.75   876227.69   3920.29 o 
   9   1   1    16409.23    18380.14    641.45 o 
  11   1   1    56172.86    60590.83   1180.49 o 
  13   1   1    28950.08    28372.14   2152.30 o 
  15   1   1     1240.95     1736.38    686.63 o 
  17   1   1    24275.41    24031.63   1549.30 o 
  19   1   1     4600.33     5705.39    909.51 o 
  21   1   1      605.05      685.63    453.64 o 
  23   1   1     1781.63      926.68    481.78 o 
  25   1   1     1383.49     1112.65    482.87 o 
  27   1   1     2915.58     2214.39    755.57 o 
  29   1   1     2808.30     3137.68    928.80 o 
   1   3   1    33603.22    33424.13    321.47 o 
   3   3   1     9418.11     9795.05    219.47 o 
   5   3   1   104043.02   105359.13    748.98 o 
   7   3   1   250747.42   251936.56   3148.04 o 
   9   3   1    16106.89    15670.18    547.58 o 
  11   3   1    52005.30    55563.32    918.18 o 
  13   3   1     1651.24     1256.07    439.04 o 
  15   3   1     9549.05    11511.48    740.59 o 
  17   3   1     8663.13     8685.21   1740.45 o 
  19   3   1     2760.65     2333.09    811.13 o 
  21   3   1       78.06       46.92    501.46 o 
  23   3   1     1983.28     2054.28    546.04 o 
  25   3   1     6109.05     6367.18   2403.14 o 
  27   3   1     2326.53     1510.27    666.25 o 
  29   3   1      309.98      223.00    386.43 o 
   1   5   1    91003.18    85168.33    573.43 o 
   3   5   1    13126.55    12869.93    296.84 o 
   5   5   1     4311.84     4151.94    544.00 o 
   7   5   1     6998.13     6997.25    397.28 o 
   9   5   1    20015.56    19027.24    741.38 o 
  11   5   1    35111.25    35107.05    912.43 o 
  13   5   1    11542.17    10803.48    742.56 o 
  15   5   1    19907.25    20140.30   1129.56 o 
  17   5   1     5459.42     6313.25   1190.50 o 
  19   5   1     6311.07     7235.39   1525.06 o 
  21   5   1    14904.21    14556.92   2351.67 o 
  23   5   1     3858.29     2257.82   1107.84 o 
  25   5   1     8638.43     9712.67   1261.34 o 
  27   5   1     3070.63     1427.09    841.80 o 
  29   5   1     1380.15     1038.47    643.47 o 
   1   7   1    66083.88    65503.13    444.00 o 
   3   7   1   203529.75   204472.28   1208.71 o 
   5   7   1    28151.52    28403.59    372.64 o 
   7   7   1    27733.55    25061.55    388.92 o 
   9   7   1     4093.48     3926.43    618.78 o 
  11   7   1     8054.61     9191.01   1598.05 o 
  13   7   1    80862.09    82850.50   1652.59 o 
  15   7   1    24501.52    25176.59   1562.96 o 
  17   7   1    18541.83    18918.77   1536.30 o 
  19   7   1     4867.36     3861.32   1008.75 o 
  21   7   1      537.34      485.82    417.73 o 
  23   7   1     7504.84     7103.32   2179.30 o 
  25   7   1     4825.78     3395.39   1128.29 o 
  27   7   1     1558.96     2175.02    940.76 o 
  29   7   1     1038.82      718.57    620.87 o 
   1   9   1    84414.07    82735.90    477.96 o 
   3   9   1    41424.41    44473.16    540.39 o 
   5   9   1     6630.46     6208.68    262.17 o 
   7   9   1     7378.72     6862.56    429.54 o 
   9   9   1      576.77      464.75    244.20 o 
  11   9   1    54286.56    54019.16   1128.04 o 
  13   9   1    30837.51    30408.37   1376.21 o 
  15   9   1    46664.23    50409.91   1304.52 o 
  17   9   1    18703.65    20682.33   1015.64 o 
  19   9   1      862.45     1555.93    738.13 o 
  21   9   1      472.88      775.56    349.72 o 
  23   9   1     1968.56     1839.56    908.01 o 
  25   9   1     3184.58     2516.30   1022.25 o 
  27   9   1     2635.59     1784.09    619.13 o 
  29   9   1      787.07     1420.09    670.90 o 
   1  11   1    69862.27    67360.13    343.87 o 
   3  11   1    13612.82    13503.46    485.61 o 
   5  11   1     8968.20     8151.90    345.43 o 
   7  11   1    18243.87    18027.06    355.17 o 
   9  11   1      319.52      585.25    177.57 o 
  11  11   1    38392.57    37276.55    917.24 o 
  13  11   1    19568.84    20505.08   1248.97 o 
  15  11   1    20049.63    20732.95   1644.13 o 
  17  11   1    19760.21    19203.56   3528.97 o 
  19  11   1     6764.08     6406.50   1230.76 o 
  21  11   1     6932.74     7581.65   1743.56 o 
  23  11   1     2579.89     2152.77   1102.51 o 
  25  11   1     7783.56     6617.64   2281.70 o 
  27  11   1     3545.84     2624.66   1751.60 o 
   1  13   1    27393.18    26360.32    416.64 o 
   3  13   1    26000.14    25169.13    354.23 o 
   5  13   1    57718.31    56758.32    508.55 o 
   7  13   1    33819.98    34927.36    587.49 o 
   9  13   1     1242.11     1570.30    239.76 o 
  11  13   1    31239.02    31350.13    562.03 o 
  13  13   1    26144.44    25887.97    746.80 o 
  15  13   1      691.54      480.45    301.87 o 
  17  13   1     3779.09     4685.17    710.44 o 
  19  13   1     5472.38     4996.37    948.86 o 
  21  13   1     8308.95     9204.42   2068.17 o 
  23  13   1      544.35      507.48    793.20 o 
  25  13   1     2494.13     2240.01    735.33 o 
  27  13   1     1653.52     1313.21    492.55 o 
   1  15   1    32055.93    31051.02    524.25 o 
   3  15   1    55357.48    57080.37    464.15 o 
   5  15   1      208.08      153.93    122.71 o 
   7  15   1    26215.45    25848.44    650.94 o 
   9  15   1     6409.76     6220.74    427.71 o 
  11  15   1    19498.70    19299.78    382.17 o 
  13  15   1    22645.44    20763.55   1028.20 o 
  15  15   1     4364.89     5389.19    888.80 o 
  17  15   1     3681.43     2828.94    494.55 o 
  19  15   1     2456.33     2398.22   1028.70 o 
  21  15   1     8258.32     7912.73   1474.51 o 
  23  15   1     7441.20     7712.13   1259.12 o 
  25  15   1     5263.73     3204.57   1328.19 o 
  27  15   1     5879.28     4197.25   1089.28 o 
   1  17   1    34451.39    34755.66    562.65 o 
   3  17   1     4408.70     4391.72    310.85 o 
   5  17   1    14180.78    12793.66    351.97 o 
   7  17   1    29962.95    29609.01    911.36 o 
   9  17   1     3233.24     3295.89    410.20 o 
  11  17   1    55511.91    56159.90    789.03 o 
  13  17   1      930.31      959.04    167.44 o 
  15  17   1     5769.63     6552.40   1129.92 o 
  17  17   1      471.46      557.78    215.02 o 
  19  17   1      892.52      821.11    293.79 o 
  21  17   1     2562.74     2105.87    704.38 o 
  23  17   1      440.72      541.02    300.18 o 
  25  17   1      751.83      808.52    483.40 o 
   1  19   1    22520.29    22085.52    476.00 o 
   3  19   1     7326.94     6661.10    319.40 o 
   5  19   1      619.59      518.19    133.30 o 
   7  19   1    30910.53    30521.21    496.23 o 
   9  19   1      484.86      518.34    166.07 o 
  11  19   1    20175.03    19141.19    833.85 o 
  13  19   1     1792.90     1547.84    493.78 o 
  15  19   1    11987.16    12341.13   1168.40 o 
  17  19   1      592.85      347.18    167.94 o 
  19  19   1     5992.02     7112.20   1481.77 o 
  21  19   1     1181.36     1292.01    457.32 o 
  23  19   1     2349.69     1820.76    552.84 o 
  25  19   1     3555.81     3806.35   1144.83 o 
   1  21   1    25171.95    25495.13    315.43 o 
   3  21   1    42605.13    43608.78    438.01 o 
   5  21   1     6762.43     6603.88    423.01 o 
   7  21   1    23122.90    23119.57    459.83 o 
   9  21   1     1250.59      877.66    323.98 o 
  11  21   1     5344.49     6424.06    942.20 o 
  13  21   1     4863.19     5308.48    882.42 o 
  15  21   1     5807.05     6112.34    778.39 o 
  17  21   1      401.11      657.87    282.47 o 
  19  21   1     4174.55     4291.16    869.05 o 
  21  21   1      446.94      626.80    352.90 o 
  23  21   1     1902.71     1893.99    495.74 o 
   1  23   1    42452.83    44171.29    789.45 o 
   3  23   1     7632.25     7606.20    397.91 o 
   5  23   1    13879.49    15204.48    566.14 o 
   7  23   1     6148.36     5037.12    798.83 o 
   9  23   1     1982.34     2768.76    675.70 o 
  11  23   1    14093.54    15210.45    783.68 o 
  13  23   1    16691.50    17314.28    770.62 o 
  15  23   1     2111.01     1959.80    512.72 o 
  17  23   1     2744.72     1940.61    548.42 o 
  19  23   1     2106.07     1873.77    560.77 o 
  21  23   1     1043.23     1144.19    447.36 o 
   1  25   1    19532.42    19897.77    596.50 o 
   3  25   1     5508.80     5153.00    600.25 o 
   5  25   1      393.25      171.81    164.22 o 
   7  25   1     3098.47     3317.96    537.93 o 
   9  25   1      766.72      968.14    266.13 o 
  11  25   1     4584.64     5109.24    639.83 o 
  13  25   1     3846.62     4697.48    624.62 o 
  15  25   1      819.17      828.92    320.82 o 
  17  25   1     2216.06     2676.65    545.17 o 
  19  25   1     3633.82     3564.45    678.32 o 
   1  27   1     3810.95     2889.56    517.75 o 
   3  27   1     6056.24     5295.38    876.99 o 
   5  27   1     1900.44     2615.49    572.09 o 
   7  27   1    10028.55    10611.61    734.79 o 
   9  27   1     2111.26     2449.95    797.89 o 
  11  27   1     2057.29     1880.59    497.95 o 
  13  27   1     9801.87    11270.11   1196.67 o 
  15  27   1       39.29      344.78    221.44 o 
  17  27   1     3958.96     3735.23   1773.86 o 
   1  29   1     1010.10     1738.59    365.67 o 
   3  29   1     3225.12     3476.17    624.83 o 
   5  29   1       51.01      252.73    191.94 o 
   7  29   1     6069.57     4944.31   1640.29 o 
   9  29   1     4904.90     5394.22   1422.37 o 
  11  29   1     3829.13     4820.12   1478.61 o 
  13  29   1     3149.64     3821.88    988.86 o 
  15  29   1     1078.91     2012.87    946.68 o 
   1  31   1     2634.96     3018.14   1279.43 o 
   3  31   1      251.80      370.24    379.61 o 
   5  31   1     5485.41     4738.10   1738.71 o 
   7  31   1     3179.60     2099.57   1260.68 o 
   9  31   1     3646.58     3850.00   1776.20 o 
  11  31   1     3727.66     2130.04    991.21 o 
   3  33   1     3129.12     2526.05   1562.96 o 
   5  33   1      107.69      332.75    278.85 o 
   2   0   2     3913.83     4141.44    488.16 o 
   6   0   2    27123.38    27922.47   1741.05 o 
  10   0   2   289588.44   298605.75   2172.54 o 
  14   0   2   188055.02   197219.41   4829.49 o 
  18   0   2     3763.07     2739.29   1099.00 o 
  22   0   2    10276.51    11198.51   3097.81 o 
  26   0   2    11522.88     9787.86   3292.30 o 
   0   2   2    26936.67    24690.86    852.83 o 
   2   2   2     6943.67     6681.54    358.59 o 
   4   2   2     5626.12     5848.04    430.04 o 
   6   2   2    47885.04    49530.64    535.05 o 
   8   2   2   114118.67   115035.94    679.37 o 
  10   2   2    13480.30    15462.00    548.93 o 
  12   2   2    33779.41    34324.08   1075.82 o 
  14   2   2   114000.09   123582.22   2797.87 o 
  16   2   2    16658.86    17146.60    913.77 o 
  18   2   2    14762.00    15627.17   1403.34 o 
  20   2   2     2402.68     2482.22    752.33 o 
  22   2   2     2613.75     2119.82    662.68 o 
  24   2   2      199.73      438.89    362.04 o 
  26   2   2       95.88        9.13    380.40 o 
  28   2   2     1403.93      864.28    373.38 o 
   2   4   2    49262.95    50012.68    487.74 o 
   4   4   2    59397.89    58542.13    666.21 o 
   6   4   2    12907.07    12444.94    328.62 o 
   8   4   2    86585.61    85668.80    665.06 o 
  10   4   2    11339.66    11076.63    569.56 o 
  12   4   2   103958.03   108385.58   1013.20 o 
  14   4   2    48637.16    52185.71   1040.56 o 
  16   4   2    27945.45    28641.60   1773.74 o 
  18   4   2     5106.73     6030.54    926.53 o 
  20   4   2     2785.09     2307.77    830.27 o 
  22   4   2      867.57     1676.62    590.45 o 
  24   4   2     5868.94     6993.93   1885.16 o 
  26   4   2     1707.08     1266.20    786.69 o 
  28   4   2     5738.54     5612.13   1258.19 o 
   0   6   2   222672.75   217246.11   1622.14 o 
   2   6   2    11400.76    11413.95    482.52 o 
   4   6   2    76449.57    78998.16    950.63 o 
   6   6   2    10122.66     9498.94    296.29 o 
   8   6   2     5593.14     6096.11    527.83 o 
  10   6   2    12334.63    12450.48    352.49 o 
  12   6   2    19268.59    19931.59   1017.37 o 
  14   6   2    16496.74    16381.46    770.59 o 
  16   6   2    11873.19    13219.06   1697.23 o 
  18   6   2     5522.66     5831.96    960.03 o 
  20   6   2     5751.48     6586.00   1104.08 o 
  22   6   2      107.17      362.62    390.44 o 
  24   6   2      699.96     1710.65    557.24 o 
  26   6   2      437.86      799.26    284.97 o 
  28   6   2     1597.45     1291.37    371.15 o 
   2   8   2    19361.16    18651.32    373.75 o 
   4   8   2    36898.71    37953.84    574.05 o 
   6   8   2    81527.93    80420.80    634.15 o 
   8   8   2    79290.80    83385.98    716.62 o 
  10   8   2    90855.13    93154.41    637.21 o 
  12   8   2    10447.64     9990.69    471.45 o 
  14   8   2    13726.83    13479.39    836.25 o 
  16   8   2     6428.87     7163.58   1182.52 o 
  18   8   2     3093.45     2542.35    755.15 o 
  20   8   2     1200.57     1481.44    496.08 o 
  22   8   2     5599.79     5852.57   1114.98 o 
  24   8   2     1777.87     1441.89    305.66 o 
  26   8   2     3914.09     4076.74    807.90 o 
  28   8   2     1328.47     1079.65    370.90 o 
   0  10   2     1653.79     2886.08    567.53 o 
   2  10   2    82994.64    77690.87    576.78 o 
   4  10   2     3748.42     3720.15    281.74 o 
   6  10   2    43635.70    43755.28    625.73 o 
   8  10   2    33345.50    32565.52    587.49 o 
  10  10   2    52601.94    51757.23   1026.02 o 
  12  10   2     3391.95     4268.55    565.59 o 
  14  10   2    19312.38    20008.72    923.01 o 
  16  10   2      888.13     1037.07    360.82 o 
  18  10   2    12099.21    12648.32   1046.86 o 
  20  10   2      537.38      595.37    338.04 o 
  22  10   2     9253.59    11107.53    928.93 o 
  24  10   2      495.85      514.62    268.49 o 
  26  10   2     1371.32      861.41    512.81 o 
  28  10   2      339.23      682.52    385.08 o 
   2  12   2    30105.56    29892.05    262.62 o 
   4  12   2    42781.57    42544.82    433.05 o 
   6  12   2    21177.32    21364.97    519.68 o 
   8  12   2    10797.27    11010.65    551.84 o 
  10  12   2    18874.02    17192.33    671.20 o 
  12  12   2     4051.30     3646.44    382.55 o 
  14  12   2     2578.93     2939.48    417.83 o 
  16  12   2     1613.41     1594.51    319.51 o 
  18  12   2      262.61      372.55    147.80 o 
  20  12   2      720.40     1373.10    489.76 o 
  22  12   2     3628.64     3751.18    658.24 o 
  24  12   2    10231.88    11148.85   1432.60 o 
  26  12   2     1977.02     2319.01    440.31 o 
   0  14   2   335958.16   352447.16   4957.19 o 
   2  14   2     1343.84     1494.06    434.25 o 
   4  14   2    96086.11    99302.22    539.39 o 
   6  14   2     2935.01     2529.95    304.96 o 
   8  14   2     3562.77     4068.59    388.75 o 
  10  14   2       68.52      211.83    120.41 o 
  12  14   2    15694.88    14678.82    651.57 o 
  14  14   2      429.95      130.23    208.01 o 
  16  14   2     9704.75    10347.14    718.60 o 
  18  14   2     4159.10     3654.21    564.52 o 
  20  14   2     9794.51     9903.21    957.89 o 
  22  14   2      907.45      752.99    525.77 o 
  24  14   2     3791.46     3304.28   1031.92 o 
  26  14   2      600.67      637.49    335.00 o 
   2  16   2     7086.95     7585.97    789.01 o 
   4  16   2    44330.26    44261.97    417.08 o 
   6  16   2     6889.77     6930.65    477.62 o 
   8  16   2    13932.32    13742.92    415.34 o 
  10  16   2     5014.23     5566.61    587.11 o 
  12  16   2    13987.96    14879.81    734.58 o 
  14  16   2      526.90      466.75    297.56 o 
  16  16   2    10952.39    11183.03    949.42 o 
  18  16   2     6005.80     5100.10    877.31 o 
  20  16   2     4329.79     4719.35   1076.24 o 
  22  16   2      733.98      684.15    350.62 o 
  24  16   2     9621.18     9305.01   1440.58 o 
  26  16   2     2670.76     2306.27    784.03 o 
   0  18   2    71132.09    72456.45   1131.59 o 
   2  18   2    19265.15    19353.94    502.72 o 
   4  18   2     6510.14     7024.33    371.42 o 
   6  18   2     4208.80     4340.42    364.01 o 
   8  18   2     2277.57     2101.08    297.22 o 
  10  18   2     4606.89     5304.21    539.69 o 
  12  18   2     5169.11     5072.54    948.96 o 
  14  18   2    13590.51    15452.75    948.17 o 
  16  18   2     6333.29     7024.55   1079.73 o 
  18  18   2    15140.56    16041.08   1482.95 o 
  20  18   2     3449.44     3161.35    620.47 o 
  22  18   2     7448.87     6310.69   1492.21 o 
  24  18   2     2204.73     2271.78    649.81 o 
   2  20   2     2579.76     2820.35    430.21 o 
   4  20   2     2172.71     1958.47    320.84 o 
   6  20   2     3879.13     3930.73    296.88 o 
   8  20   2     3766.55     3657.92    345.12 o 
  10  20   2     7399.17     8463.51    872.01 o 
  12  20   2      126.55      120.65    225.71 o 
  14  20   2    11781.00    11579.21   1249.16 o 
  16  20   2      682.38      264.37    328.17 o 
  18  20   2      117.15      540.10    269.55 o 
  20  20   2     1763.63     1875.49    549.97 o 
  22  20   2     6718.26     5599.28   1278.67 o 
  24  20   2      271.82      723.21    295.65 o 
   0  22   2    17667.14    17592.65   1146.32 o 
   2  22   2     6698.65     7127.48    662.37 o 
   4  22   2    11042.18    11226.13    476.56 o 
   6  22   2    11973.85    11649.88    474.33 o 
   8  22   2    31511.74    31837.66   1542.72 o 
  10  22   2    11848.88    11008.80    704.03 o 
  12  22   2      988.87      834.85    262.24 o 
  14  22   2     5501.82     5073.50    892.93 o 
  16  22   2    10893.28    12333.80   1061.74 o 
  18  22   2    12862.26    12500.98    936.14 o 
  20  22   2     7075.94     6561.90   1635.83 o 
  22  22   2     4237.42     2376.33    768.81 o 
   2  24   2     3263.60     2951.38    496.26 o 
   4  24   2    14450.66    15434.70    921.97 o 
   6  24   2      175.60      551.10    249.66 o 
   8  24   2    12085.92    14226.96   1776.20 o 
  10  24   2      460.68      646.84    323.37 o 
  12  24   2     6664.28     6651.63   1300.64 o 
  14  24   2      791.93      406.90    492.88 o 
  16  24   2    14176.64    14012.35   1371.31 o 
  18  24   2      293.24      526.36    521.38 o 
  20  24   2     2122.03     1631.37    637.37 o 
   0  26   2    19390.93    23703.86   1065.74 o 
   2  26   2     3723.51     4504.46    552.27 o 
   4  26   2    12752.47    14480.67    813.78 o 
   6  26   2     2717.75     2842.39   1026.35 o 
   8  26   2    10191.28     8405.92   1887.03 o 
  10  26   2     1303.54     1339.82    633.26 o 
  12  26   2     1883.03     1968.80    539.99 o 
  14  26   2     5123.51     5772.60   1527.82 o 
  16  26   2     4069.68     4303.88   1212.55 o 
  18  26   2     2337.35     2912.46   1005.07 o 
   2  28   2     3145.08     2981.34    465.96 o 
   4  28   2     1536.21     1227.72    412.94 o 
   6  28   2     5771.43     5968.49   1404.04 o 
   8  28   2     3561.57     4212.21   1157.16 o 
  10  28   2    11189.64    12497.15   1280.60 o 
  12  28   2      486.11      906.71    338.56 o 
  14  28   2     5463.75     3231.93   2039.82 o 
  16  28   2      113.68      449.87    283.75 o 
   0  30   2     3998.97     4242.30   1016.49 o 
   2  30   2    14018.32    15294.89   1085.38 o 
   4  30   2      126.79      165.05    402.61 o 
   6  30   2     6928.22     5238.51   1195.44 o 
   8  30   2      306.47      489.22    232.05 o 
  10  30   2     5732.16     4214.93   1100.81 o 
  12  30   2     1209.14     2364.36    712.36 o 
   2  32   2      474.20      836.55    576.45 o 
   4  32   2     2425.31     2024.59    927.94 o 
   6  32   2     4366.88     4494.40   1476.26 o 
   8  32   2     3098.45     3510.23   1141.17 o 
   1   1   3     1665.01     1902.48    316.11 o 
   3   1   3   127415.37   123117.41    911.02 o 
   5   1   3    28371.33    28115.48    490.86 o 
   7   1   3     6548.26     7342.86    509.65 o 
   9   1   3    18718.89    20249.56    841.16 o 
  11   1   3     2138.13     1971.08    290.63 o 
  13   1   3       84.16      133.70    189.77 o 
  15   1   3    19713.39    18006.06    798.79 o 
  17   1   3    17695.61    18182.43    663.39 o 
  19   1   3    13634.57    14406.90   1009.55 o 
  21   1   3    31795.50    31109.61   1159.01 o 
  23   1   3    15043.47    16195.36    663.75 o 
  25   1   3     1091.32     1005.30    337.14 o 
  27   1   3     6632.68     5847.94   1181.33 o 
  29   1   3      211.40      179.18    235.06 o 
   1   3   3     5350.55     5306.31    322.95 o 
   3   3   3    50539.13    49778.47    658.25 o 
   5   3   3     5612.30     5348.80    512.26 o 
   7   3   3    28022.48    28567.54    554.23 o 
   9   3   3    32718.30    31484.00    746.49 o 
  11   3   3    19694.04    17827.98    634.90 o 
  13   3   3    33731.21    34708.05    701.18 o 
  15   3   3    62236.55    61759.23   1003.29 o 
  17   3   3     7067.19     7243.53    815.15 o 
  19   3   3    11293.35    11676.06    777.35 o 
  21   3   3    31825.14    30821.03    849.28 o 
  23   3   3     1275.02     1191.61    380.25 o 
  25   3   3     6005.06     5794.63    967.84 o 
  27   3   3     6470.04     5203.65    997.43 o 
  29   3   3       84.03      310.31    200.86 o 
   1   5   3    44541.34    42951.09    521.73 o 
   3   5   3    22445.46    22549.69    434.24 o 
   5   5   3    75491.70    76078.16   1201.37 o 
   7   5   3    31693.64    29959.71    660.35 o 
   9   5   3    16605.91    14935.92    765.06 o 
  11   5   3    62456.47    65106.63   1016.46 o 
  13   5   3      790.63      624.00    197.24 o 
  15   5   3    18727.30    18645.46    565.56 o 
  17   5   3     1307.45      842.93    275.76 o 
  19   5   3     6967.46     8302.64   1069.11 o 
  21   5   3      289.05      727.49    216.76 o 
  23   5   3      542.62      543.10    222.99 o 
  25   5   3     1551.07     1509.97    429.23 o 
  27   5   3      121.17      722.19    331.12 o 
   1   7   3    50239.85    48110.57    560.81 o 
   3   7   3    75244.14    73712.65    799.02 o 
   5   7   3    61680.23    64109.86    704.87 o 
   7   7   3    71550.63    71153.21    789.21 o 
   9   7   3     9696.46     9086.97    448.14 o 
  11   7   3     9354.11     9614.39    597.30 o 
  13   7   3     9899.66     8568.37    671.78 o 
  15   7   3     4817.19     4688.69    808.20 o 
  17   7   3     6649.86     6904.75    902.49 o 
  19   7   3     5334.60     6119.46    918.02 o 
  21   7   3     1165.44     1051.46    311.48 o 
  23   7   3     8658.22     7809.57   1142.58 o 
  25   7   3     1315.55     1123.15    355.65 o 
  27   7   3      758.77      621.51    378.61 o 
   1   9   3   107276.39   109052.15   1308.06 o 
   3   9   3   171796.33   177742.92   2304.89 o 
   5   9   3    29315.90    29197.00    664.43 o 
   7   9   3     6727.04     7496.12    919.84 o 
   9   9   3    27150.52    24767.04    474.12 o 
  11   9   3     5411.88     5213.05    422.58 o 
  13   9   3     1478.71     1733.57    302.43 o 
  15   9   3     1362.51      926.23    228.22 o 
  17   9   3      212.16      441.82    195.16 o 
  19   9   3     1299.71     1197.93    298.78 o 
  21   9   3     3970.93     4140.25    562.48 o 
  23   9   3     5244.49     5093.82    736.90 o 
  25   9   3     2730.57     2273.23    748.90 o 
  27   9   3     3154.53     1782.86   1029.43 o 
   1  11   3    24467.96    24010.22    881.91 o 
   3  11   3    76695.95    78514.79   1286.26 o 
   5  11   3    13398.12    12377.94    520.13 o 
   7  11   3     3231.50     3154.02    584.78 o 
   9  11   3    42601.04    38901.10    857.62 o 
  11  11   3    10311.37     9464.81    409.31 o 
  13  11   3     1251.24     1415.55    261.40 o 
  15  11   3     5637.08     5461.93    706.99 o 
  17  11   3    14696.13    14505.41    586.71 o 
  19  11   3     1358.85     1351.31    315.02 o 
  21  11   3     3124.59     3152.72    514.66 o 
  23  11   3     1712.98     1036.25    414.82 o 
  25  11   3     2545.46     2628.70    523.03 o 
  27  11   3     2183.80     1479.88    456.18 o 
   1  13   3     7790.82     7604.94    662.49 o 
   3  13   3    61565.23    63213.79    759.52 o 
   5  13   3    28295.73    26765.13    573.02 o 
   7  13   3    46937.53    47770.26    916.54 o 
   9  13   3    18549.79    17490.70    986.74 o 
  11  13   3    10033.41     9344.07    567.28 o 
  13  13   3     5413.23     5504.42    904.10 o 
  15  13   3     3186.80     3123.21    446.45 o 
  17  13   3    17806.81    17699.99    713.63 o 
  19  13   3      222.27      433.24    154.46 o 
  21  13   3      457.68      630.05    442.04 o 
  23  13   3     4735.22     3955.98    906.09 o 
  25  13   3      733.10      281.48    236.80 o 
   1  15   3     2609.75     2191.32    388.91 o 
   3  15   3    39540.90    38699.32    343.63 o 
   5  15   3    13853.74    14366.01    451.18 o 
   7  15   3    55342.90    56822.05    918.75 o 
   9  15   3     7905.91     7135.23    624.99 o 
  11  15   3    33951.26    33941.22   1665.49 o 
  13  15   3    11488.35    11466.56    975.72 o 
  15  15   3      882.85     1307.19    592.34 o 
  17  15   3    17907.87    20282.05   1137.95 o 
  19  15   3     5255.45     5197.11   1133.22 o 
  21  15   3      135.98      516.34    474.91 o 
  23  15   3     1291.42     1093.01    397.77 o 
  25  15   3     1322.96      898.49    360.36 o 
   1  17   3     2499.26     3007.16    380.84 o 
   3  17   3     2996.97     3348.39    566.46 o 
   5  17   3     9960.75     9511.53    745.41 o 
   7  17   3    12833.46    12970.32    722.88 o 
   9  17   3    19060.97    18322.86    749.16 o 
  11  17   3     2425.02     1761.24    373.89 o 
  13  17   3     8025.23     7342.46   1175.85 o 
  15  17   3     8802.12     9750.25   1288.52 o 
  17  17   3    14830.83    16770.33   1251.98 o 
  19  17   3     3571.38     4245.67    777.32 o 
  21  17   3     2560.94     1611.25    510.59 o 
  23  17   3      262.53      725.55    421.63 o 
  25  17   3     2415.49     1251.41    858.83 o 
   1  19   3     2154.64     2516.83    484.00 o 
   3  19   3     7448.36     8394.54    815.27 o 
   5  19   3     6126.51     5790.41    447.98 o 
   7  19   3     8641.30     8498.30    492.08 o 
   9  19   3    11798.83    12468.60    696.93 o 
  11  19   3     4571.99     5759.20   1376.24 o 
  13  19   3    14881.30    13485.26   1275.20 o 
  15  19   3     9014.72     8228.78    895.41 o 
  17  19   3     1081.66     2039.51    531.25 o 
  19  19   3     4911.57     4815.76    984.12 o 
  21  19   3     8652.86     8026.94   1550.66 o 
  23  19   3     1001.61      757.69    309.92 o 
   1  21   3      388.34      482.37    231.34 o 
   3  21   3      871.32      744.99    228.99 o 
   5  21   3      169.90      535.77    252.87 o 
   7  21   3      584.97      458.37    191.87 o 
   9  21   3    11671.04    12974.58    827.33 o 
  11  21   3     6797.93     6965.98    852.09 o 
  13  21   3    12139.69    12341.52    661.19 o 
  15  21   3     4178.81     4931.14    985.46 o 
  17  21   3     5869.34     4154.49    988.52 o 
  19  21   3     2318.90     2224.75    597.55 o 
  21  21   3      603.02      458.44    317.83 o 
   1  23   3      925.64      694.47    208.34 o 
   3  23   3     6822.02     6678.51    943.56 o 
   5  23   3     1244.98     1486.32    351.37 o 
   7  23   3     2253.41     2017.31    593.35 o 
   9  23   3    14773.89    16552.00   1314.51 o 
  11  23   3    15793.38    15653.59   1193.87 o 
  13  23   3     3032.29     4000.24    932.08 o 
  15  23   3    14793.14    17378.25   1522.18 o 
  17  23   3     3029.87     3937.83   1183.35 o 
  19  23   3     1266.27      770.77    589.96 o 
   1  25   3     1426.57     1266.60    291.71 o 
   3  25   3     2335.51     2574.33    564.91 o 
   5  25   3     8264.54     9330.66   1793.50 o 
   7  25   3     1331.19     1691.46    644.95 o 
   9  25   3    11494.70    12766.08   2216.74 o 
  11  25   3     5793.85     6295.62   1348.88 o 
  13  25   3     3431.76     2387.19    986.60 o 
  15  25   3     9389.69    10309.67   1141.50 o 
  17  25   3     3287.20     2057.07    875.43 o 
  19  25   3      708.32      806.39    482.35 o 
   1  27   3     6880.16     7613.17    952.19 o 
   3  27   3    16868.22    18043.26    914.09 o 
   5  27   3      818.16     1796.31   1135.32 o 
   7  27   3     6574.79     6135.00   1448.29 o 
   9  27   3     4955.00     4502.61   1019.09 o 
  11  27   3     1155.07     1157.39    762.74 o 
  13  27   3      226.56      308.82    381.04 o 
  15  27   3      834.90     1342.10    437.06 o 
   1  29   3    10645.61    10276.16   1413.69 o 
   3  29   3     3802.01     2975.26    631.10 o 
   5  29   3     8762.32     8087.33   1844.66 o 
   7  29   3     2447.93     3574.46   1117.74 o 
   9  29   3     1630.98     2789.17   1086.50 o 
  11  29   3     1487.36     2242.39    739.30 o 
  13  29   3     2443.10     2446.37    815.00 o 
   1  31   3     4730.37     3642.58    786.64 o 
   3  31   3     4767.95     4287.88   1178.33 o 
   5  31   3     4072.72     3166.52   1122.94 o 
   7  31   3      762.89     1023.08    598.70 o 
   9  31   3     1663.81     1050.39    491.73 o 
   0   0   4   111328.59   126119.74   1755.11 o 
   4   0   4    72608.60    70096.76   1297.40 o 
   8   0   4    33137.80    33730.87   1906.25 o 
  12   0   4     4886.81     5315.15   1211.51 o 
  16   0   4    68260.88    70307.15   2290.55 o 
  20   0   4    35658.23    38808.07   2487.07 o 
  24   0   4     2557.30     4204.93   1883.99 o 
  28   0   4     5620.87     3529.37    914.57 o 
   2   2   4    25673.58    27643.93    665.29 o 
   4   2   4    34023.70    33176.57    500.16 o 
   6   2   4    58893.20    60368.35    646.25 o 
   8   2   4    75711.34    77907.88   1396.57 o 
  10   2   4    12102.22    12855.87    640.11 o 
  12   2   4     4590.25     4915.72    675.21 o 
  14   2   4       60.33      386.49    215.41 o 
  16   2   4    25589.92    25982.70   1298.17 o 
  18   2   4      100.68      677.06    308.54 o 
  20   2   4    14900.40    15156.05    964.78 o 
  22   2   4     7268.09     7369.07   1140.80 o 
  24   2   4     7580.60     6862.61   1122.01 o 
  26   2   4      772.80      826.54    284.73 o 
  28   2   4     6755.70     5429.56   1017.13 o 
   0   4   4     1024.47      899.79    378.79 o 
   2   4   4   106603.14   109350.85    933.81 o 
   4   4   4    22419.97    22743.38    648.50 o 
   6   4   4    32658.03    32580.25    697.95 o 
   8   4   4     4569.95     4834.35    634.71 o 
  10   4   4     8651.67     8878.27    870.70 o 
  12   4   4      501.39      563.21    180.23 o 
  14   4   4    15611.65    15908.93    917.94 o 
  16   4   4     5485.74     5433.97    567.40 o 
  18   4   4    41918.74    44560.23    885.05 o 
  20   4   4     1666.13     1270.26    328.43 o 
  22   4   4    16735.94    16111.43   1060.36 o 
  24   4   4     1072.60      834.05    317.31 o 
  26   4   4     1136.15      513.20    181.92 o 
  28   4   4      943.71      617.83    266.20 o 
   2   6   4    17114.34    16448.72    540.95 o 
   4   6   4    23136.99    21683.51    559.34 o 
   6   6   4    38451.49    37232.38    651.69 o 
   8   6   4    15627.75    15510.56    613.93 o 
  10   6   4    13248.50    12809.16    553.76 o 
  12   6   4       90.51      469.65    236.00 o 
  14   6   4     4675.25     4957.31    519.88 o 
  16   6   4     7054.69     6823.08    964.68 o 
  18   6   4      378.45      513.33    272.27 o 
  20   6   4     2682.60     3045.04    534.31 o 
  22   6   4     9940.21     9437.29   1223.25 o 
  24   6   4     4209.49     2978.82    585.70 o 
  26   6   4     4130.54     3808.66    979.47 o 
   0   8   4    16761.11    17491.34    835.45 o 
   2   8   4    33880.06    32921.94    803.15 o 
   4   8   4    58850.10    57329.32    935.86 o 
   6   8   4    15374.71    16837.62    727.92 o 
   8   8   4    30336.21    32685.28   1276.70 o 
  10   8   4     2943.06     3088.71    607.37 o 
  12   8   4      991.36      742.52    312.94 o 
  14   8   4     5276.73     4936.25    661.94 o 
  16   8   4    33764.91    34002.77   1412.76 o 
  18   8   4     5973.05     5963.30    761.79 o 
  20   8   4    16456.63    17264.20   1040.71 o 
  22   8   4      777.68      599.16    267.80 o 
  24   8   4      401.95      847.61    317.98 o 
  26   8   4      453.19      805.79    553.10 o 
   2  10   4     8279.69     8558.78    423.12 o 
   4  10   4    67576.66    69379.28    879.84 o 
   6  10   4     1434.96     1508.91    317.52 o 
   8  10   4    64820.54    64300.33   1326.29 o 
  10  10   4     9602.65    10575.83   1068.09 o 
  12  10   4     8193.39     7040.75    474.42 o 
  14  10   4      479.74      483.28    176.37 o 
  16  10   4     9031.88     9841.15    657.95 o 
  18  10   4     2005.98     2279.66    420.41 o 
  20  10   4     4467.82     4571.57    681.55 o 
  22  10   4       52.15      644.39    252.88 o 
  24  10   4      507.84      745.45    360.65 o 
  26  10   4       62.20      993.06    418.71 o 
   0  12   4    18641.12    18790.97    956.00 o 
   2  12   4    44614.36    42974.03   1233.16 o 
   4  12   4    58138.05    57166.81    857.07 o 
   6  12   4     1680.53     1267.76    270.56 o 
   8  12   4     5316.26     5216.24    781.20 o 
  10  12   4     5547.20     5725.94    925.30 o 
  12  12   4     2553.41     2284.83    620.22 o 
  14  12   4     3566.90     4644.96    705.72 o 
  16  12   4    25278.05    24474.69    912.09 o 
  18  12   4     1077.60     1718.71    545.31 o 
  20  12   4     1755.39     1821.45    458.13 o 
  22  12   4     2016.41     1856.39    443.24 o 
  24  12   4      182.93      606.67    387.29 o 
  26  12   4      770.92      531.49    348.45 o 
   2  14   4     3806.34     3548.93    426.16 o 
   4  14   4    12526.21    13057.95    635.43 o 
   6  14   4    10745.57    11224.45    735.30 o 
   8  14   4     7681.71     7823.69   1089.84 o 
  10  14   4    67130.77    67526.95   2297.82 o 
  12  14   4      701.10      734.39    331.11 o 
  14  14   4    12560.38    14325.90   1238.70 o 
  16  14   4      366.78      784.45    250.94 o 
  18  14   4     6320.96     5866.88   1119.22 o 
  20  14   4      247.88      567.52    370.19 o 
  22  14   4     6438.29     5864.88   1539.71 o 
  24  14   4      375.97      462.76    247.18 o 
   0  16   4    10712.39    11374.60   2038.65 o 
   2  16   4    14285.89    16144.42    914.26 o 
   4  16   4     2543.08     2121.33    382.87 o 
   6  16   4    14689.39    13854.88   1052.89 o 
   8  16   4     4844.86     5315.47    721.24 o 
  10  16   4     3995.65     4115.73    708.60 o 
  12  16   4     4257.89     4749.46    742.95 o 
  14  16   4    10130.97    11603.06    983.16 o 
  16  16   4     1613.82     1618.17    479.57 o 
  18  16   4     1270.42      997.49    405.90 o 
  20  16   4     2311.95     1788.36    500.39 o 
  22  16   4     1899.44     1584.29    719.06 o 
  24  16   4      747.01      568.49    296.18 o 
   2  18   4     3731.56     4318.03    719.66 o 
   4  18   4    10095.53    11344.91   1317.53 o 
   6  18   4    12090.54    12159.67   1487.48 o 
   8  18   4    34784.72    32580.16   1271.81 o 
  10  18   4    19467.03    17906.20   1024.40 o 
  12  18   4    18448.11    18081.22    662.23 o 
  14  18   4     7488.70     7253.51    789.60 o 
  16  18   4      712.62     1090.58    315.00 o 
  18  18   4     2491.12     1405.82    498.88 o 
  20  18   4     1862.35     2078.27    802.85 o 
  22  18   4      366.59      632.30    338.68 o 
   0  20   4     1061.13     1465.99    578.83 o 
   2  20   4     3997.02     4034.76    549.42 o 
   4  20   4    12994.06    14083.96    833.79 o 
   6  20   4      129.01      277.85    282.84 o 
   8  20   4     5705.41     5851.71   1162.60 o 
  10  20   4       62.49      325.76    171.89 o 
  12  20   4     5199.80     4981.56    921.99 o 
  14  20   4     1586.17     1448.83    390.76 o 
  16  20   4    17839.77    20612.03   1890.16 o 
  18  20   4     1647.26     1951.56    500.40 o 
  20  20   4     7541.64     7036.56   1580.32 o 
  22  20   4      822.11      603.81    426.85 o 
   2  22   4    15422.01    16472.80    910.74 o 
   4  22   4    17756.81    18868.62   1282.61 o 
   6  22   4     6144.42     6576.06   1093.87 o 
   8  22   4    14444.45    15039.84   2429.98 o 
  10  22   4     7529.83     8794.49   1936.43 o 
  12  22   4     8009.81     7904.25   1524.08 o 
  14  22   4     4444.91     3969.69    867.90 o 
  16  22   4     1421.24      643.93    594.93 o 
  18  22   4       44.10      223.22    294.70 o 
  20  22   4      937.82     1889.54    769.14 o 
   0  24   4     1784.45     1826.97    603.55 o 
   2  24   4    12541.15    13060.28    856.92 o 
   4  24   4     1013.39      359.58    272.23 o 
   6  24   4     8730.70     7445.37   1157.40 o 
   8  24   4     3232.17     4535.74    974.48 o 
  10  24   4      143.26      881.59    446.46 o 
  12  24   4     1553.87     3071.26    687.80 o 
  14  24   4     4302.31     3614.86   1478.32 o 
  16  24   4      951.46     2032.72    705.90 o 
  18  24   4     8872.52     9842.84   1831.27 o 
   2  26   4     5934.29     6142.06    951.07 o 
   4  26   4     6224.48     8166.31   2228.45 o 
   6  26   4     3281.35     2270.39    959.43 o 
   8  26   4    12373.84    13046.75   1296.03 o 
  10  26   4     8812.43     8179.67   2186.00 o 
  12  26   4     3769.40     4667.19   1106.86 o 
  14  26   4     1488.37     1273.11    545.57 o 
  16  26   4      328.43      709.18    413.44 o 
   0  28   4     5402.62     5410.08   1494.13 o 
   2  28   4     6700.75     6358.90   1040.31 o 
   4  28   4     4599.89     5117.16    994.30 o 
   6  28   4     3743.32     4289.23    931.00 o 
   8  28   4     4072.71     2967.99    782.65 o 
  10  28   4     1973.71      851.11    405.70 o 
  12  28   4     2937.22     3547.49    821.32 o 
   2  30   4     1201.40      529.64    213.51 o 
   4  30   4     5895.38     5629.90   1301.31 o 
   6  30   4     3191.93     2888.65    690.05 o 
   8  30   4     7843.08     4956.13   1796.01 o 
   1   1   5    46401.07    45230.08    851.74 o 
   3   1   5    12085.07    12418.36    602.76 o 
   5   1   5     6558.02     7944.43    629.90 o 
   7   1   5     1680.95     1625.39    273.96 o 
   9   1   5    67722.76    70183.05   1705.21 o 
  11   1   5    10425.14    10176.90    746.28 o 
  13   1   5    32917.68    35758.96   1245.67 o 
  15   1   5      764.57     1035.03    278.21 o 
  17   1   5     2830.21     2731.22    540.65 o 
  19   1   5     1126.44     1154.24    348.75 o 
  21   1   5      229.29      635.35    273.96 o 
  23   1   5     1178.56     1062.03    379.03 o 
  25   1   5      987.25      696.09    217.49 o 
   1   3   5    42011.48    42900.30    869.23 o 
   3   3   5    13989.46    13841.97    578.78 o 
   5   3   5    57818.37    61468.58    760.92 o 
   7   3   5     5262.55     5116.03    612.95 o 
   9   3   5    25655.14    26244.84    678.21 o 
  11   3   5    27443.27    27779.69    826.23 o 
  13   3   5     6377.90     6850.48    592.54 o 
  15   3   5     5042.41     4987.96    609.14 o 
  17   3   5     7831.44     8484.33    605.51 o 
  19   3   5     1110.80      675.09    302.31 o 
  21   3   5     7621.23     7860.94    858.27 o 
  23   3   5      242.19      359.75    254.30 o 
  25   3   5     1771.44     1826.13    480.09 o 
   1   5   5     3966.31     3851.20    480.61 o 
   3   5   5     8544.09     8310.47    614.99 o 
   5   5   5    24465.95    25062.47    624.44 o 
   7   5   5    13468.21    14763.48    771.60 o 
   9   5   5    37340.63    40310.76   1062.69 o 
  11   5   5     6401.17     7343.47    790.05 o 
  13   5   5     4159.09     4093.04    593.90 o 
  15   5   5     9857.22    12476.34   1459.31 o 
  17   5   5     3917.93     3815.57    494.75 o 
  19   5   5     4393.19     3726.26    635.16 o 
  21   5   5      716.46      821.18    263.96 o 
  23   5   5     1570.75     1716.50    498.47 o 
  25   5   5     1830.31     1677.12    539.12 o 
   1   7   5     2880.87     2978.69    547.06 o 
   3   7   5     2334.00     1630.53    354.97 o 
   5   7   5     2404.67     3218.39    523.54 o 
   7   7   5    12340.68    11943.74    876.76 o 
   9   7   5    42409.43    42731.09   1038.01 o 
  11   7   5     3361.01     3382.06    500.10 o 
  13   7   5     7841.49     8273.34    646.85 o 
  15   7   5     2308.18     1964.58    604.07 o 
  17   7   5     2858.78     2625.00    565.18 o 
  19   7   5    10155.34    10709.38    852.62 o 
  21   7   5      436.83      386.20    248.93 o 
  23   7   5     7241.61     5811.47   1427.44 o 
  25   7   5     1299.69     1435.97    414.19 o 
   1   9   5     4884.45     5310.38    559.82 o 
   3   9   5    18684.12    19605.77    594.60 o 
   5   9   5     3926.11     3554.68    401.14 o 
   7   9   5    22514.45    23070.58    929.17 o 
   9   9   5    42875.12    44976.81   2055.17 o 
  11   9   5    27083.95    28011.51    832.89 o 
  13   9   5     1257.83      895.42    245.33 o 
  15   9   5     7249.85     7146.92    848.78 o 
  17   9   5      982.31      800.45    312.18 o 
  19   9   5     3754.49     4142.46    790.72 o 
  21   9   5     5685.23     5542.96   1046.32 o 
  23   9   5       46.69      605.89    204.30 o 
  25   9   5      907.78     1082.27    524.00 o 
   1  11   5     3173.47     3200.07    337.48 o 
   3  11   5      601.24      695.85    171.68 o 
   5  11   5    35835.62    35268.74    912.86 o 
   7  11   5     7486.54     7650.31   1092.21 o 
   9  11   5    25935.08    27202.86   1452.25 o 
  11  11   5    11594.08    13545.51   1121.69 o 
  13  11   5     3325.12     3406.60    614.39 o 
  15  11   5    16086.45    16022.81   1099.07 o 
  17  11   5     1730.32     1425.00    355.89 o 
  19  11   5     5058.17     5533.52    781.70 o 
  21  11   5    14038.90    15819.78   1328.38 o 
  23  11   5      493.73      863.46    262.09 o 
  25  11   5      709.77      614.50    252.63 o 
   1  13   5     8589.24     8009.52    765.82 o 
   3  13   5    45841.71    45226.96   1005.20 o 
   5  13   5    15668.23    16260.53    937.38 o 
   7  13   5    10087.15    10668.52    972.61 o 
   9  13   5    14561.63    13312.75    738.74 o 
  11  13   5    23783.38    22198.14    923.03 o 
  13  13   5      969.33      562.47    383.88 o 
  15  13   5     5613.44     5342.58    801.98 o 
  17  13   5     5331.28     3897.63   1378.95 o 
  19  13   5    15992.22    15778.31   1226.43 o 
  21  13   5     1504.36     1079.69    440.33 o 
  23  13   5     5238.08     4423.09    942.57 o 
   1  15   5    11411.07    13201.66   1664.80 o 
   3  15   5     8581.65     8791.11    730.13 o 
   5  15   5      951.50     1496.28    341.66 o 
   7  15   5     9285.26     9866.58    705.69 o 
   9  15   5     4255.18     4224.23    795.07 o 
  11  15   5     4850.30     3772.85    823.58 o 
  13  15   5       34.87      388.02    307.72 o 
  15  15   5     4850.36     5383.19   1045.55 o 
  17  15   5    11061.83     9727.67   1588.13 o 
  19  15   5    11024.60    13116.34   1368.33 o 
  21  15   5     4935.14     3837.69    756.36 o 
  23  15   5     2159.79     1874.09    449.48 o 
   1  17   5     6010.11     6315.98    978.34 o 
   3  17   5     9282.11     9636.23   1155.28 o 
   5  17   5    27025.39    25290.76   1544.32 o 
   7  17   5     4787.95     4477.81    606.06 o 
   9  17   5     5059.44     4549.51   1003.85 o 
  11  17   5      901.51      668.05    242.64 o 
  13  17   5     1907.98     1965.89    447.35 o 
  15  17   5     5750.45     6068.21    761.33 o 
  17  17   5     5482.30     5276.26    743.61 o 
  19  17   5     2403.91     2432.66    531.80 o 
  21  17   5     9618.66     6412.87   1515.01 o 
   1  19   5    21944.19    21050.48    846.28 o 
   3  19   5    24356.01    25243.14   1661.14 o 
   5  19   5    45235.40    49258.20   1754.66 o 
   7  19   5     3535.79     3204.63    677.46 o 
   9  19   5    15028.87    13187.92   1743.27 o 
  11  19   5     1896.16     2338.13    913.88 o 
  13  19   5     3750.51     2510.71   1090.64 o 
  15  19   5     2243.23     1446.42    865.84 o 
  17  19   5     3979.52     3903.33   1018.07 o 
  19  19   5     3049.92     3032.95    927.94 o 
  21  19   5      112.37      835.44    575.97 o 
   1  21   5    21108.64    20666.74    893.28 o 
   3  21   5    18162.12    17481.97    803.53 o 
   5  21   5     4421.17     4603.73    783.45 o 
   7  21   5     4683.83     6394.87   1148.83 o 
   9  21   5     6809.92     6774.02   1336.18 o 
  11  21   5      188.74      820.10    494.13 o 
  13  21   5     1764.92     1524.86    677.53 o 
  15  21   5      274.27      560.42    415.85 o 
  17  21   5     1424.60     3070.62    754.70 o 
  19  21   5     1508.53     2335.48    840.06 o 
   1  23   5    10830.27    12575.56   1142.34 o 
   3  23   5     1057.84     1245.49    391.22 o 
   5  23   5    15945.09    15369.30   1637.67 o 
   7  23   5     4652.19     5364.84   1510.11 o 
   9  23   5     1969.90     2778.22    762.81 o 
  11  23   5      430.86      717.09    405.30 o 
  13  23   5     1570.25     2909.88    937.83 o 
  15  23   5     1201.53      924.39    645.57 o 
  17  23   5      705.66     1456.03    751.02 o 
   1  25   5     3315.02     3092.28    571.32 o 
   3  25   5     3891.48     4241.12    840.49 o 
   5  25   5     9527.87     7655.96   1432.09 o 
   7  25   5     4757.59     4155.89    926.37 o 
   9  25   5      732.05      493.76    263.62 o 
  11  25   5     2443.17     2004.18    675.94 o 
  13  25   5       26.83      209.85    393.61 o 
  15  25   5     4830.91     4702.38   1540.70 o 
   1  27   5     2442.99     1454.51   1138.83 o 
   3  27   5     2064.11     3220.24    795.43 o 
   5  27   5      333.31      368.57    233.46 o 
   7  27   5     2794.44     2221.83    660.34 o 
   9  27   5     2398.59     2353.74    913.80 o 
  11  27   5      633.61     1103.33    421.10 o 
   1  29   5     1377.10     1774.81    428.30 o 
   3  29   5     1573.52      916.97    512.19 o 
   5  29   5     2311.50     1692.53    544.51 o 
   7  29   5     1233.03      536.57    366.94 o 
   2   0   6    11048.74    11158.38    964.83 o 
   6   0   6   183448.22   194855.61   4770.90 o 
  10   0   6     6706.35     7213.63   1155.57 o 
  14   0   6     1558.43      967.16    323.53 o 
  18   0   6    15984.26    16621.13   1368.14 o 
  22   0   6     1862.82     1244.42    729.77 o 
   0   2   6     4199.10     3930.26    829.30 o 
   2   2   6    35395.96    36105.22    973.94 o 
   4   2   6    28495.03    28123.54   1000.07 o 
   6   2   6    36621.63    36813.43   1295.66 o 
   8   2   6     6064.77     5877.73    960.58 o 
  10   2   6      695.10      710.06    293.24 o 
  12   2   6     3539.65     3522.56    652.33 o 
  14   2   6       93.64       65.80    202.10 o 
  16   2   6     5577.94     7252.05   1012.65 o 
  18   2   6     3549.14     4175.29    648.15 o 
  20   2   6     6363.52     5544.01    817.37 o 
  22   2   6      636.96      260.37    237.24 o 
  24   2   6     1002.31      519.27    345.05 o 
   2   4   6     3517.15     4300.49    513.66 o 
   4   4   6    32074.20    32459.30    757.54 o 
   6   4   6    22628.67    22465.90    766.72 o 
   8   4   6    77645.27    79417.70   2075.34 o 
  10   4   6     4058.01     4208.15    574.01 o 
  12   4   6     4532.73     5340.33    598.15 o 
  14   4   6     4473.13     4210.71    589.00 o 
  16   4   6     1145.84     1012.78    396.93 o 
  18   4   6     2569.29     2659.56    475.74 o 
  20   4   6     4283.70     3846.01    664.56 o 
  22   4   6      508.21      330.81    271.25 o 
  24   4   6     3919.65     4156.15   1044.50 o 
   0   6   6      437.65      427.98    201.02 o 
   2   6   6      771.44      938.24    203.56 o 
   4   6   6    13266.43    13823.98    585.27 o 
   6   6   6     2708.98     2706.18    328.93 o 
   8   6   6     6969.32     8749.13    771.57 o 
  10   6   6     3818.95     3874.42    691.37 o 
  12   6   6     6279.33     6708.87    660.37 o 
  14   6   6     2952.24     2388.84    458.97 o 
  16   6   6    36502.27    36316.78   1689.96 o 
  18   6   6     3058.90     2001.66    487.04 o 
  20   6   6    11589.35    11530.03   1555.16 o 
  22   6   6     2941.28     1679.67    393.11 o 
  24   6   6      661.09      464.17    318.18 o 
   2   8   6    11214.45    12580.96    711.73 o 
   4   8   6     7134.84     7611.95    784.15 o 
   6   8   6    17798.20    19073.73    708.94 o 
   8   8   6      235.57      550.15    239.59 o 
  10   8   6     3895.08     3678.33    781.08 o 
  12   8   6     6587.51     6640.23    785.62 o 
  14   8   6     2618.46     2342.39    483.39 o 
  16   8   6     4111.87     4538.72    672.78 o 
  18   8   6      218.78      498.46    238.58 o 
  20   8   6     1215.45      705.90    372.60 o 
  22   8   6     6195.74     6258.27    888.26 o 
  24   8   6      524.37      351.49    212.43 o 
   0  10   6     3015.85     3400.74    582.23 o 
   2  10   6    28026.22    28176.52    860.85 o 
   4  10   6     5287.48     5455.73    613.92 o 
   6  10   6     3037.75     3842.99    604.88 o 
   8  10   6      961.53     1288.65    341.17 o 
  10  10   6     3922.88     3797.96    701.98 o 
  12  10   6     1593.33     1340.26    579.91 o 
  14  10   6    12454.44    12611.30   1357.45 o 
  16  10   6      320.56      154.31    229.39 o 
  18  10   6    30108.07    32062.54   1672.85 o 
  20  10   6      992.01      730.15    404.07 o 
  22  10   6     4304.48     3502.62    871.60 o 
   2  12   6    12958.45    13513.82    827.85 o 
   4  12   6     5632.36     5487.23    646.06 o 
   6  12   6    19551.43    20557.48    846.94 o 
   8  12   6    21849.72    22536.62    790.85 o 
  10  12   6     7650.97     7404.68    862.99 o 
  12  12   6    19207.67    17818.17   1397.61 o 
  14  12   6     8724.05     6650.06   1242.22 o 
  16  12   6      989.59     1025.44    325.88 o 
  18  12   6      558.30      403.93    233.42 o 
  20  12   6     3605.23     3049.51    622.88 o 
  22  12   6     2800.76     2720.76    770.19 o 
   0  14   6      142.81      331.34    265.96 o 
   2  14   6     2172.84     1690.17    472.80 o 
   4  14   6    11256.92    10435.92   1085.54 o 
   6  14   6     1849.11     1572.95    288.03 o 
   8  14   6     1972.36     1729.98    340.09 o 
  10  14   6     3668.59     3359.73    564.22 o 
  12  14   6     8390.88     7644.81   1085.52 o 
  14  14   6     2856.07     2963.38    734.96 o 
  16  14   6    14313.93    13497.44   1175.92 o 
  18  14   6      773.19      694.67    276.26 o 
  20  14   6     9967.45     9850.71   1152.40 o 
  22  14   6      275.78      439.23    266.65 o 
   2  16   6     2392.34     1542.28    311.44 o 
   4  16   6    17019.72    16513.97   1167.62 o 
   6  16   6     5290.50     6177.07    883.38 o 
   8  16   6    17762.85    19811.16    710.63 o 
  10  16   6     5244.96     5545.88   1074.89 o 
  12  16   6     7396.19     6380.16   1249.99 o 
  14  16   6     2023.98     1006.49    371.63 o 
  16  16   6     1531.95     2915.95   1289.32 o 
  18  16   6      521.42      328.25    268.41 o 
  20  16   6     3011.41     2844.57    578.24 o 
   0  18   6     2120.25     2877.54   1218.50 o 
   2  18   6    52009.90    51123.77   1191.85 o 
   4  18   6     8373.59    10283.21   1325.33 o 
   6  18   6     8491.06    10432.07   1571.64 o 
   8  18   6      982.56     1815.86    982.53 o 
  10  18   6     1147.36     1635.99    616.28 o 
  12  18   6     1410.83     1099.55    602.96 o 
  14  18   6     1861.97     1789.65    541.00 o 
  16  18   6      404.74      534.06    488.69 o 
  18  18   6     4188.27     5506.17   1296.10 o 
   2  20   6     8058.15     8547.04   1139.02 o 
   4  20   6      994.27     1157.21    332.33 o 
   6  20   6    38794.24    44278.32   2115.87 o 
   8  20   6      589.26      672.82    338.98 o 
  10  20   6    12539.36    13386.14   1269.05 o 
  12  20   6     1625.21     1195.49    626.35 o 
  14  20   6      381.61      254.09    649.47 o 
  16  20   6      422.95      614.40    541.36 o 
  18  20   6      982.14      974.47    643.23 o 
   0  22   6     8332.94     9300.46   3407.12 o 
   2  22   6    22396.80    22769.46   1179.71 o 
   4  22   6     2966.28     3726.05    994.11 o 
   6  22   6     6038.59     7283.30   1263.01 o 
   8  22   6      679.54     1365.21    539.59 o 
  10  22   6     1435.60      860.91    454.11 o 
  12  22   6     1721.47     2010.18    612.82 o 
  14  22   6      419.25      964.29    466.65 o 
  16  22   6      899.12     1125.73    738.66 o 
   2  24   6      181.70      494.31    270.52 o 
   4  24   6     4468.96     6035.58    930.51 o 
   6  24   6      234.67      391.88    203.54 o 
   8  24   6    10644.59    11312.27   2234.74 o 
  10  24   6      393.48      172.72    409.37 o 
  12  24   6     3593.28     4304.29   1292.26 o 
   0  26   6     8170.33     6350.28   2779.12 o 
   2  26   6     2028.64     1610.76    513.26 o 
   4  26   6     1958.41     2676.94    821.15 o 
   6  26   6     2659.77     2748.54    728.06 o 
   8  26   6     1369.07     1079.41    406.52 o 
  10  26   6     1145.96     1703.01    658.52 o 
   2  28   6     1243.47      673.75    313.45 o 
   4  28   6     1481.26     1098.22    388.50 o 
   1   1   7    19255.43    19948.91    733.01 o 
   3   1   7     5573.95     6299.73    660.81 o 
   5   1   7    13148.70    14593.04    669.61 o 
   7   1   7     1518.34      922.47    291.55 o 
   9   1   7     6844.51     7168.58   1025.49 o 
  11   1   7     6137.20     4944.86    645.90 o 
  13   1   7    17295.25    19121.81   1264.14 o 
  15   1   7      326.62      331.29    178.17 o 
  17   1   7     3812.21     3941.21    712.11 o 
  19   1   7    11758.46    12594.23   1411.46 o 
  21   1   7      137.52      151.82    205.68 o 
  23   1   7     2549.74     1606.03    382.26 o 
   1   3   7    43534.25    41962.45   1030.51 o 
   3   3   7     9541.88    10702.59    825.72 o 
   5   3   7    26701.78    29158.66    976.18 o 
   7   3   7     2844.97     2776.78    565.70 o 
   9   3   7     3739.26     4149.15    740.18 o 
  11   3   7      222.99      393.21    360.55 o 
  13   3   7      509.85      940.65    341.32 o 
  15   3   7      159.35      594.87    245.29 o 
  17   3   7     6025.49     5428.08    996.78 o 
  19   3   7     1559.46     1496.48    393.64 o 
  21   3   7     7356.93     6568.15   1370.33 o 
   1   5   7    14268.01    16052.75    679.83 o 
   3   5   7    26475.84    28566.44    875.40 o 
   5   5   7    14769.32    16029.69    847.52 o 
   7   5   7     8311.95     8975.34   1135.62 o 
   9   5   7    19358.66    17993.39   1113.07 o 
  11   5   7       79.53      523.77    380.36 o 
  13   5   7    10656.10    10189.36   1671.66 o 
  15   5   7     4059.63     5426.21    887.78 o 
  17   5   7     3298.72     2899.09    562.77 o 
  19   5   7     2806.89     2679.70    614.79 o 
  21   5   7     5431.29     6007.42   1050.23 o 
   1   7   7     5531.21     6698.05    917.41 o 
   3   7   7     5196.98     5768.91    640.27 o 
   5   7   7     1159.64     1316.57    381.14 o 
   7   7   7     1329.56     1350.30    393.08 o 
   9   7   7    22833.80    22056.87    916.65 o 
  11   7   7     1032.63      837.79    399.80 o 
  13   7   7     2949.50     2656.64    632.19 o 
  15   7   7     1376.03     1052.22    470.56 o 
  17   7   7     2404.95     2235.96    556.38 o 
  19   7   7     7682.53     6358.18   1736.62 o 
  21   7   7      979.49      567.93    375.84 o 
   1   9   7     1258.00     1135.84    254.33 o 
   3   9   7     7672.97     7249.86    798.86 o 
   5   9   7    16966.95    20362.68   1838.02 o 
   7   9   7    10714.78    12705.82   1384.90 o 
   9   9   7     4339.03     4515.46    664.93 o 
  11   9   7     7788.98     7270.42    833.50 o 
  13   9   7     1006.64     1048.68    387.83 o 
  15   9   7     1347.46     1239.14    450.80 o 
  17   9   7     5699.88     5012.89   1061.64 o 
  19   9   7     7439.71     5774.01   1125.93 o 
  21   9   7     2179.27     1328.41    536.25 o 
   1  11   7     8651.16     8946.72    682.34 o 
   3  11   7      190.07      449.34    220.86 o 
   5  11   7    45524.43    49482.02   2021.56 o 
   7  11   7    20101.01    19455.66    978.14 o 
   9  11   7     1092.04     1025.13    322.42 o 
  11  11   7    15595.89    15058.55    985.84 o 
  13  11   7     1198.80      935.99    326.25 o 
  15  11   7     2737.85     2371.01    621.26 o 
  17  11   7     3573.69     2676.67    663.37 o 
  19  11   7     4448.23     4148.07    715.79 o 
   1  13   7     2915.87     2509.15    404.70 o 
   3  13   7      998.33      522.55    258.31 o 
   5  13   7     5310.79     5271.76    726.71 o 
   7  13   7     9903.98    10218.96   1056.18 o 
   9  13   7    12784.51    12601.78   1194.11 o 
  11  13   7      473.79      672.81    323.07 o 
  13  13   7    12770.30     9727.81   1399.18 o 
  15  13   7     1058.07      661.21    428.99 o 
  17  13   7      975.62      752.92    326.70 o 
  19  13   7     8940.50     6984.61   1775.61 o 
   1  15   7     3120.31     3176.16    579.96 o 
   3  15   7      393.30      878.52    608.64 o 
   5  15   7     7385.99     4615.01   1326.37 o 
   7  15   7     1854.88     2547.56    414.58 o 
   9  15   7    11582.34    10034.24   1771.82 o 
  11  15   7     2571.11     1948.70    474.50 o 
  13  15   7     4513.66     3762.56   1042.60 o 
  15  15   7     1784.43     1424.21    943.17 o 
  17  15   7     1315.04     1202.14    653.37 o 
   1  17   7     8544.18     8816.99   1723.30 o 
   3  17   7     2969.13     3955.33   1452.83 o 
   5  17   7    22291.37    23738.39   1695.45 o 
   7  17   7     2419.91     1739.04    476.32 o 
   9  17   7     5076.44     5221.26   1098.88 o 
  11  17   7    12291.82    13390.50   1403.22 o 
  13  17   7      512.63       32.05    319.78 o 
  15  17   7     2901.02     3055.27   1110.60 o 
  17  17   7      803.35      944.12    676.55 o 
   1  19   7      292.29      879.44   1359.10 o 
   3  19   7      776.87      951.05    355.64 o 
   5  19   7    10131.23     9312.81   1709.88 o 
   7  19   7     2860.26     3661.09    728.80 o 
   9  19   7    11354.68    12039.74   2237.39 o 
  11  19   7     3987.84     3740.62   1321.61 o 
  13  19   7     8821.46     9083.10   2207.82 o 
  15  19   7     1009.69      683.21    358.52 o 
   1  21   7     1740.29     1119.46    522.98 o 
   3  21   7     3449.69     3344.08    581.50 o 
   5  21   7     5185.94     4288.13    845.81 o 
   7  21   7     5382.88     4565.27    937.53 o 
   9  21   7     8453.33     8611.24   1652.22 o 
  11  21   7      612.48      749.65    403.04 o 
  13  21   7     5021.70     6403.03   1445.22 o 
   1  23   7      907.70      667.96    384.81 o 
   3  23   7      752.89      294.72    463.16 o 
   5  23   7     4421.46     4327.55    757.73 o 
   7  23   7     4009.58     3949.68   1182.66 o 
   9  23   7     2452.66     2590.75    827.70 o 
  11  23   7     1125.24     1197.52    543.68 o 
   1  25   7     4284.73     3001.52   2014.04 o 
   3  25   7      260.13      555.85    461.98 o 
   5  25   7     3574.92     4237.00   1085.67 o 
   0   0   8      156.61      210.89    496.77 o 
   4   0   8    12576.22    13433.46   1205.97 o 
   8   0   8     7302.18     8841.18   1966.01 o 
  12   0   8    18210.08    18612.63   1752.77 o 
  16   0   8    11682.88    14687.36   1120.72 o 
  20   0   8     9888.65     7232.59   2263.55 o 
   2   2   8     3455.58     3518.38    490.59 o 
   4   2   8     8343.94     7792.85   1095.64 o 
   6   2   8    11885.84    12771.26   1286.32 o 
   8   2   8     7170.93     8121.69   1137.94 o 
  10   2   8    11720.15    12827.21    997.38 o 
  12   2   8    10939.50    10602.56   1523.69 o 
  14   2   8     3804.50     5194.20    939.69 o 
  16   2   8     1010.17      744.69    256.34 o 
  18   2   8      518.21      561.71    315.76 o 
  20   2   8     2066.45     1557.27    365.06 o 
   0   4   8     2236.41     1185.48    517.12 o 
   2   4   8    21309.52    23082.59   1006.11 o 
   4   4   8      381.79      432.67    204.97 o 
   6   4   8    14075.35    14514.96    737.46 o 
   8   4   8     3182.47     3660.65    507.51 o 
  10   4   8     1705.38     1275.34    483.32 o 
  12   4   8      288.92      326.96    292.09 o 
  14   4   8     7856.58     9400.57   1048.10 o 
  16   4   8     1368.06     1136.68    440.70 o 
  18   4   8     6427.43     6041.80   1182.95 o 
  20   4   8     1877.47     1233.03    344.88 o 
   2   6   8     6251.59     6027.54    651.43 o 
   4   6   8      856.39      666.60    203.37 o 
   6   6   8    33438.71    38489.93   1309.71 o 
   8   6   8     3364.70     3834.53    590.04 o 
  10   6   8    12406.13    14272.30   1166.81 o 
  12   6   8     5731.37     7338.53   1748.24 o 
  14   6   8     2862.69     2594.26    647.37 o 
  16   6   8      357.66      488.70    258.42 o 
  18   6   8      892.32     1496.93    409.16 o 
   0   8   8     9601.33    11141.91   1086.19 o 
   2   8   8    13392.64    13585.76   1080.77 o 
   4   8   8     3643.50     4108.62    552.53 o 
   6   8   8      821.03     1667.92    387.21 o 
   8   8   8     4342.80     3152.31    802.60 o 
  10   8   8     3849.73     4025.52    652.51 o 
  12   8   8     8647.43     9291.28    907.18 o 
  14   8   8      624.53      526.99    231.36 o 
  16   8   8     2130.74     2315.27    774.58 o 
  18   8   8      165.64       86.58    277.27 o 
   2  10   8     6495.98     5886.26    843.73 o 
   4  10   8    13208.00    13509.50   1231.78 o 
   6  10   8     1073.46      983.45    281.87 o 
   8  10   8    11575.40    13328.32   1380.53 o 
  10  10   8      102.74      295.61    244.85 o 
  12  10   8    12780.08    12927.52   1527.48 o 
  14  10   8       60.78      585.36    197.10 o 
  16  10   8      127.15      614.63    299.78 o 
  18  10   8      392.28      931.19    341.28 o 
   0  12   8    21406.35    21004.88   1267.53 o 
   2  12   8    18412.03    16595.82   1342.07 o 
   4  12   8     6796.19     7198.74   1064.10 o 
   6  12   8     4312.71     4404.65    759.70 o 
   8  12   8     1936.85     1897.23    417.71 o 
  10  12   8     4724.58     3813.45    808.36 o 
  12  12   8     6385.13     5376.32   1181.73 o 
  14  12   8       25.16      401.20    290.08 o 
  16  12   8     2189.06     1185.89    620.18 o 
   2  14   8     7914.64     7095.33   1325.89 o 
   6  14   8    28213.86    29637.66   2044.10 o 
   8  14   8      100.68      294.85    305.30 o 
  10  14   8      286.53       85.31    480.38 o 
  12  14   8     2457.23     1193.79    761.71 o 
  14  14   8      722.30      954.03    408.90 o 
  16  14   8     1256.53     1090.81    568.28 o 
   0  16   8     2526.94     1492.67    874.04 o 
   2  16   8    16077.26    14445.46   3015.79 o 
   4  16   8     2420.29     3517.85    895.99 o 
   6  16   8     3716.89     3528.09    648.58 o 
   8  16   8     1318.62     2295.45    709.30 o 
  10  16   8     1351.18      914.56    656.30 o 
  12  16   8      561.37      823.12    375.74 o 
  14  16   8      641.81      760.68    463.16 o 
   2  18   8      791.01     1425.36    442.58 o 
   4  18   8     2433.90     2182.25    838.03 o 
   6  18   8     4702.67     5022.92    824.44 o 
   8  18   8     6601.97     6782.33   1709.25 o 
  10  18   8      442.15      797.55    632.77 o 
  12  18   8     4348.03     3223.27    909.02 o 
   0  20   8     3657.62     4503.77   1670.76 o 
   2  20   8       27.73      636.86    255.65 o 
   4  20   8     1565.83     1832.13    707.25 o 
   6  20   8       92.33      635.12    340.57 o 
   8  20   8     2549.29     2730.02    609.18 o 
  10  20   8      864.85      570.51    440.99 o 
   2  22   8     1058.62      712.32    519.71 o 
   4  22   8       86.71      298.27    569.42 o 
   6  22   8     1546.38     1297.28    491.13 o 
   1   1   9      227.19      480.63    223.81 o 
   3   1   9      540.19      604.96    235.76 o 
   5   1   9    10908.20    10061.64    866.72 o 
   7   1   9     2034.71     2518.05    372.03 o 
   9   1   9     6475.26     6328.22   1102.69 o 
  11   1   9     1464.74     1675.73    582.30 o 
  13   1   9     5700.91     5442.86   1326.47 o 
  15   1   9     2832.32     2191.90    585.55 o 
   1   3   9      505.78      731.05    191.74 o 
   3   3   9      531.13      629.75    307.78 o 
   5   3   9     5335.32     5033.60    781.47 o 
   7   3   9     6461.52     7693.05    878.04 o 
   9   3   9     3371.35     5328.29    951.30 o 
  11   3   9     8812.33    10370.60   1366.55 o 
  13   3   9     2012.36      917.41    376.62 o 
  15   3   9     6142.96     4758.72   1057.89 o 
   1   5   9     5410.29     4357.58    677.39 o 
   3   5   9      103.70      479.47    294.90 o 
   5   5   9     7542.43     8373.23    599.53 o 
   7   5   9     5949.72     6493.34    984.87 o 
   9   5   9     1856.69     1961.72    782.71 o 
  11   5   9     3808.31     5419.02   1364.40 o 
  13   5   9     9716.98     8191.85   1826.57 o 
  15   5   9      971.28      424.68    338.38 o 
   1   7   9     6577.53     6253.62    938.48 o 
   3   7   9     3311.75     2942.38    611.64 o 
   5   7   9      737.07     1150.09    387.81 o 
   7   7   9     4290.72     4923.32    802.34 o 
   9   7   9     3474.81     2973.62    972.46 o 
  11   7   9     2830.60     3380.92    676.09 o 
  13   7   9     5483.68     3428.91    634.49 o 
  15   7   9      164.93      617.37    332.52 o 
   1   9   9     9243.55     8926.55    926.64 o 
   3   9   9    14766.18    14514.64   1084.53 o 
   5   9   9    18799.25    17783.29   1739.28 o 
   7   9   9     2038.73     2369.97    452.49 o 
   9   9   9     1403.93     2643.38    694.98 o 
  11   9   9      870.75     1124.22    379.42 o 
  13   9   9      133.91      277.88    355.92 o 
   1  11   9     8294.74     6584.43   1383.32 o 
   3  11   9     9225.93     9988.22   1835.47 o 
   5  11   9     5189.99     4770.93    935.27 o 
   7  11   9     1876.18     2270.65    725.76 o 
   9  11   9     3335.08     2545.49   1724.65 o 
  11  11   9     1684.72     1451.70   1084.71 o 
  13  11   9      173.08     1067.08    422.18 o 
   1  13   9     8730.75     8373.48   2444.70 o 
   3  13   9     3233.61     3528.01    989.47 o 
   5  13   9      129.57      743.72    379.92 o 
   7  13   9      564.92      924.18    361.00 o 
   9  13   9     7198.48     5821.29   1354.54 o 
  11  13   9     9052.27     7814.90   1899.17 o 
   1  15   9     5878.22     5573.01   1002.87 o 
   3  15   9     1142.50     2216.63    663.26 o 
   5  15   9     8488.42     7293.64   1288.39 o 
   7  15   9       98.13      566.12    245.91 o 
   9  15   9     2981.56     2073.80    789.68 o 
   1  17   9     7150.47     5704.54   1189.64 o 
   3  17   9     1726.43     1113.82    657.37 o 
   5  17   9     1870.25      820.60    525.55 o 
   7  17   9      258.94      894.22    548.01 o 
   2   0  10     5224.75     4113.87   1141.24 o 
   6   0  10     3911.61     3632.90    832.32 o 
  10   0  10     4151.41     4346.77   1131.80 o 
   0   2  10    12586.50    12167.68   2321.03 o 
   2   2  10    20996.13    20937.22   1198.66 o 
   4   2  10     1380.07     1400.61    287.99 o 
   6   2  10      864.37      663.16    280.77 o 
   8   2  10     1439.62      883.52    364.97 o 
  10   2  10     5379.55     4359.51   1712.93 o 
   2   4  10       67.35      455.24    267.93 o 
   4   4  10     1897.78     1282.56    348.46 o 
   6   4  10       73.80      184.76    248.61 o 
   8   4  10     1232.06     1421.85    544.81 o 
  10   4  10      127.79      414.96    235.81 o 
   0   6  10    14408.05    16112.56   1775.03 o 
   2   6  10     5617.94     5333.28    919.50 o 
   4   6  10     1889.06     1287.65    316.63 o 
   6   6  10      985.53     1196.92    375.90 o 
   8   6  10       54.84      574.69    219.30 o 
  10   6  10     1134.24     1395.75    370.14 o 
   2   8  10     4147.94     4159.90    803.88 o 
   4   8  10       77.25      358.11    301.32 o 
   6   8  10     4092.59     3595.16    718.96 o 
   8   8  10     2192.05     2072.46    568.02 o 
   0  10  10      220.14      663.15    710.01 o 
   2  10  10    12548.71    11050.04   2712.39 o 
   4  10  10      469.31      747.57    684.15 o 
   6  10  10     2918.94     2856.68    930.28 o 
   2  12  10     2122.98     1748.19    760.08 o 
                                                 
